# Supplementary material for: Over half of western United States' most abundant tree species in decline
Source: Nat Commun. 2021 Jan 19;12:451. doi: 10.1038/s41467-020-20678-z (PMC7815881; doi:10.1038/s41467-020-20678-z)
Supplement: Supplementary file 3 — Source Data [file 41467_2020_20678_MOESM3_ESM.zip]

Archive with 7 entries (6 files):
- Source Data/
- Source Data/figure3.csv
- Source Data/figure2.csv
- Source Data/figure4_division.csv
- Source Data/figure4_subsection.csv
- Source Data/figure5.csv
- Source Data/figure6.csv
