# Supplementary material for: Over half of western United States' most abundant tree species in decline
Source: Nat Commun. 2021 Jan 19;12:451. doi: 10.1038/s41467-020-20678-z (PMC7815881; doi:10.1038/s41467-020-20678-z)
Supplement: Supplementary file 3 — Source Data [file 41467_2020_20678_MOESM3_ESM.zip › Source Data/figure3.csv]

	COMMON_NAME	SCIENTIFIC_NAME	SIZE_CLASS_PCT	PCT_FSI	CI95	STATUS
1	subalpine fir	Abies lasiocarpa	5	0.115840554432161	0.00602089532286032	Expansion
2	Utah juniper	Juniperus osteosperma	5	-0.125940232354743	0.00501267191181681	Decline
3	Engelmann spruce	Picea engelmannii	5	-0.229825869646829	0.00595526105317958	Decline
4	Common pinyon	Pinus edulis	5	-0.0574292731064318	0.00685190439442397	Decline
5	lodgepole pine	Pinus contorta	5	3.27654131558661	0.0146691506632796	Expansion
6	ponderosa pine	Pinus ponderosa	5	-0.0624868146472761	0.00685347123781745	Decline
7	Douglas-fir	Pseudotsuga menziesii	5	-0.223280678733111	0.0032700569842479	Decline
8	quaking aspen	Populus tremuloides	5	1.41474206942088	0.0214770027972169	Expansion
9	subalpine fir	Abies lasiocarpa	15	-0.372638142177118	0.00564895455579565	Decline
10	Utah juniper	Juniperus osteosperma	15	-0.119868030403989	0.00408587048997881	Decline
11	Engelmann spruce	Picea engelmannii	15	-0.583892505198222	0.00994745361391725	Decline
12	Common pinyon	Pinus edulis	15	-0.22843994720849	0.0170917509625307	Decline
13	lodgepole pine	Pinus contorta	15	-0.275003337279146	0.00690076049305435	Decline
14	ponderosa pine	Pinus ponderosa	15	-0.603112954647602	0.00582659661063832	Decline
15	Douglas-fir	Pseudotsuga menziesii	15	-0.260784783493612	0.00332747080335938	Decline
16	quaking aspen	Populus tremuloides	15	-1.44125470111666	0.00980515455206261	Decline
17	subalpine fir	Abies lasiocarpa	25	-0.335424833829157	0.00916822998918206	Decline
18	Utah juniper	Juniperus osteosperma	25	0.327540203808341	0.00407931978227062	Expansion
19	Engelmann spruce	Picea engelmannii	25	-0.988586126490268	0.00603647192753165	Decline
20	Common pinyon	Pinus edulis	25	-0.815095660531866	0.0109441604357523	Decline
21	lodgepole pine	Pinus contorta	25	-1.57047297855346	0.00646881928248747	Decline
22	ponderosa pine	Pinus ponderosa	25	-0.538563093363961	0.00538506557105893	Decline
23	Douglas-fir	Pseudotsuga menziesii	25	0.134690706369066	0.00307715651247234	Expansion
24	quaking aspen	Populus tremuloides	25	-0.718735415801816	0.0153581284698885	Decline
25	subalpine fir	Abies lasiocarpa	35	-1.1408646614832	0.00530372959156965	Decline
26	Utah juniper	Juniperus osteosperma	35	0.499637408283478	0.00410596997978147	Expansion
27	Engelmann spruce	Picea engelmannii	35	-0.57071326305026	0.00644359906341514	Decline
28	Common pinyon	Pinus edulis	35	0.115859794240765	0.0112876735624673	Expansion
29	lodgepole pine	Pinus contorta	35	-1.58471700186342	0.00437262930630588	Decline
30	ponderosa pine	Pinus ponderosa	35	-0.408965984112699	0.00533198286524873	Decline
31	Douglas-fir	Pseudotsuga menziesii	35	0.493360177890179	0.0030526516147111	Expansion
32	quaking aspen	Populus tremuloides	35	-3.15878920765739	0.0071111307215115	Decline
33	subalpine fir	Abies lasiocarpa	45	-0.941242287489134	0.00567991540404189	Decline
34	Utah juniper	Juniperus osteosperma	45	0.414413775003491	0.00403716263912089	Expansion
35	Engelmann spruce	Picea engelmannii	45	-0.975176253360346	0.00566634881702605	Decline
36	Common pinyon	Pinus edulis	45	-0.179783187936211	0.0102535509997358	Decline
37	lodgepole pine	Pinus contorta	45	-1.1926126826455	0.00562313552485678	Decline
38	ponderosa pine	Pinus ponderosa	45	-0.0361403126490668	0.00555488223992352	Decline
39	Douglas-fir	Pseudotsuga menziesii	45	1.05699980826894	0.00349321873686792	Expansion
40	quaking aspen	Populus tremuloides	45	-2.97567063936404	0.00778962058084437	Decline
41	subalpine fir	Abies lasiocarpa	55	-0.624031943794809	0.00584164723570231	Decline
42	Utah juniper	Juniperus osteosperma	55	0.653946227468259	0.00360376985650022	Expansion
43	Engelmann spruce	Picea engelmannii	55	-0.624165824973717	0.00587099270150915	Decline
44	Common pinyon	Pinus edulis	55	-0.0304839377884882	0.00919390776584747	Decline
45	lodgepole pine	Pinus contorta	55	-1.70629215287965	0.0049820944574815	Decline
46	ponderosa pine	Pinus ponderosa	55	1.03536119921591	0.00578655451848355	Expansion
47	Douglas-fir	Pseudotsuga menziesii	55	1.63984811454325	0.00304536292845642	Expansion
48	quaking aspen	Populus tremuloides	55	-2.68376376728664	0.0081177230735721	Decline
49	subalpine fir	Abies lasiocarpa	65	-1.03569996283971	0.00520100024786054	Decline
50	Utah juniper	Juniperus osteosperma	65	0.302641857946025	0.00352104330487151	Expansion
51	Engelmann spruce	Picea engelmannii	65	-1.3161851990361	0.00590676015481306	Decline
52	Common pinyon	Pinus edulis	65	-0.316983703380224	0.00753571901500506	Decline
53	lodgepole pine	Pinus contorta	65	-2.21663513231348	0.00455460530315112	Decline
54	ponderosa pine	Pinus ponderosa	65	0.78543088114173	0.00496763086137508	Expansion
55	Douglas-fir	Pseudotsuga menziesii	65	2.26031966753193	0.00292807370675745	Expansion
56	quaking aspen	Populus tremuloides	65	-2.4467416914296	0.00747619681089167	Decline
57	subalpine fir	Abies lasiocarpa	75	-0.647370741981406	0.0053804825773497	Decline
58	Utah juniper	Juniperus osteosperma	75	0.111596455213395	0.00328909902769503	Expansion
59	Engelmann spruce	Picea engelmannii	75	-0.918937783138594	0.00577425596332172	Decline
60	Common pinyon	Pinus edulis	75	-0.214215900843432	0.00923176708237941	Decline
61	lodgepole pine	Pinus contorta	75	-2.31513250370312	0.00444534748848578	Decline
62	ponderosa pine	Pinus ponderosa	75	0.831146265409249	0.00479672315342351	Expansion
63	Douglas-fir	Pseudotsuga menziesii	75	1.24553957581986	0.00273047419692368	Expansion
64	quaking aspen	Populus tremuloides	75	-1.42071870792598	0.00713892568218387	Decline
65	subalpine fir	Abies lasiocarpa	85	-0.969994025662916	0.00505719935313267	Decline
66	Utah juniper	Juniperus osteosperma	85	-0.000206434585579848	0.00294148713579134	Persistence
67	Engelmann spruce	Picea engelmannii	85	-1.79222653746623	0.00519104724214517	Decline
68	Common pinyon	Pinus edulis	85	0.127659489511845	0.0066770284414089	Expansion
69	lodgepole pine	Pinus contorta	85	-3.25988432253065	0.00420055643771442	Decline
70	ponderosa pine	Pinus ponderosa	85	0.540593961751619	0.00542695552742166	Expansion
71	Douglas-fir	Pseudotsuga menziesii	85	1.0163543884897	0.00319961416541617	Expansion
72	quaking aspen	Populus tremuloides	85	-0.603417449094224	0.0094624463165009	Decline
73	subalpine fir	Abies lasiocarpa	95	-1.1345432662399	0.00471491467980186	Decline
74	Utah juniper	Juniperus osteosperma	95	-0.132651805301007	0.00240383138529093	Decline
75	Engelmann spruce	Picea engelmannii	95	-1.82207951017382	0.00617886267038026	Decline
76	Common pinyon	Pinus edulis	95	-0.339169971688736	0.00438185513415235	Decline
77	lodgepole pine	Pinus contorta	95	-3.26189612111597	0.00635824120712438	Decline
78	ponderosa pine	Pinus ponderosa	95	0.347586630526675	0.00718849154598944	Expansion
79	Douglas-fir	Pseudotsuga menziesii	95	0.487198165117689	0.00430465569294204	Expansion
80	quaking aspen	Populus tremuloides	95	0.828454206587274	0.00936258814240168	Expansion
