# Supplementary material for: Over half of western United States' most abundant tree species in decline
Source: Nat Commun. 2021 Jan 19;12:451. doi: 10.1038/s41467-020-20678-z (PMC7815881; doi:10.1038/s41467-020-20678-z)
Supplement: Supplementary file 3 — Source Data [file 41467_2020_20678_MOESM3_ESM.zip › Source Data/figure2.csv]

	COMMON_NAME	SCIENTIFIC_NAME	PCT_FSI	CI95	STATUS
1	subalpine fir	Abies lasiocarpa	-0.717694733019101	0.00242114785580983	Decline
2	Utah juniper	Juniperus osteosperma	0.124438470067859	0.00112941961533891	Expansion
3	Engelmann spruce	Picea engelmannii	-1.17995348910188	0.00252204878966838	Decline
4	Common pinyon	Pinus edulis	-0.168865850919398	0.00229253769918871	Decline
5	lodgepole pine	Pinus contorta	-1.7751114937961	0.00256217298161008	Decline
6	ponderosa pine	Pinus ponderosa	0.381952918315939	0.00162219863161098	Expansion
7	Douglas-fir	Pseudotsuga menziesii	0.952157861693731	0.000899152132610933	Expansion
8	quaking aspen	Populus tremuloides	-1.08541705895166	0.00257968388295125	Decline
