# Supplementary material for: Over half of western United States' most abundant tree species in decline
Source: Nat Commun. 2021 Jan 19;12:451. doi: 10.1038/s41467-020-20678-z (PMC7815881; doi:10.1038/s41467-020-20678-z)
Supplement: Supplementary file 3 — Source Data [file 41467_2020_20678_MOESM3_ESM.zip › Source Data/figure4_division.csv]

	ECODIV	COMMON_NAME	SCIENTIFIC_NAME	PCT_FSI	CI95	STATUS
1	M24	Subalpine fir	Abies lasiocarpa	-0.51928556859039	0.0339305524358007	Decline
2	M24	Lodgepole pine	Pinus contorta	0.432050297927744	0.0401311028579171	Expansion
3	M24	Douglas-fir	Pseudotsuga menziesii	2.17954545134604	0.00961198627856681	Expansion
4	M24	Engelmann spruce	Picea engelmannii	-2.51674296202567	0.0977042393294964	Decline
5	M24	Ponderosa pine	Pinus ponderosa	1.12299036230203	0.0173022321716284	Expansion
6	24	Douglas-fir	Pseudotsuga menziesii	3.07434962950072	0.0423993208704683	Expansion
7	M24	Quaking aspen	Populus tremuloides	-0.173219549723124	0.0731925007097795	Decline
8	24	Subalpine fir	Abies lasiocarpa	12.2878135133513	1.60229090003562e-07	Expansion
9	34	Ponderosa pine	Pinus ponderosa	1.24030710883587	0.0266658102338376	Expansion
10	34	Douglas-fir	Pseudotsuga menziesii	-0.030541050728704	0.0395504213311805	Stabilty
11	34	Quaking aspen	Populus tremuloides	-0.835160758515416	0.0139670874574306	Decline
12	M33	Engelmann spruce	Picea engelmannii	-1.05649598610393	0.00287877180570074	Decline
13	M33	Lodgepole pine	Pinus contorta	-2.27183561617577	0.00304104878267815	Decline
14	M33	Ponderosa pine	Pinus ponderosa	0.558960841294032	0.00406105078132809	Expansion
15	M33	Douglas-fir	Pseudotsuga menziesii	0.00736717424545947	0.00186306409029873	Expansion
16	M33	Subalpine fir	Abies lasiocarpa	-0.762834007625573	0.0030014382365517	Decline
17	M33	Quaking aspen	Populus tremuloides	-1.11755841740104	0.00330039738946651	Decline
18	24	Ponderosa pine	Pinus ponderosa	25.0086369363193	2.70961156285017	Expansion
19	24	Lodgepole pine	Pinus contorta	11.1715962764692	1.17918069088775	Expansion
20	33	Engelmann spruce	Picea engelmannii	-3.50648014342544	1.42867697177063	Decline
21	33	Lodgepole pine	Pinus contorta	-2.09277716589469	0.119315409757277	Decline
22	33	Ponderosa pine	Pinus ponderosa	0.0182672138254415	0.0117734745126553	Expansion
23	33	Douglas-fir	Pseudotsuga menziesii	0.483765491126539	0.0274376565862443	Expansion
24	34	Utah juniper	Juniperus osteosperma	0.0352505386240489	0.00209710157887406	Expansion
25	33	Quaking aspen	Populus tremuloides	-0.272842867717234	0.151311790864835	Decline
26	M33	Utah juniper	Juniperus osteosperma	0.0449826522103879	0.0143939212585051	Expansion
27	34	Lodgepole pine	Pinus contorta	-1.6226812164637	0.126755280324488	Decline
28	34	Subalpine fir	Abies lasiocarpa	-0.525828331730061	0.0786709078334413	Decline
29	34	Engelmann spruce	Picea engelmannii	-3.31314063785983	0.360989077520624	Decline
30	M26	Lodgepole pine	Pinus contorta	0.328825911072206	0.017929436498376	Expansion
31	M26	Ponderosa pine	Pinus ponderosa	0.823172228630995	0.0289070799486218	Expansion
32	M26	Douglas-fir	Pseudotsuga menziesii	1.06365727772241	0.0124342754361281	Expansion
33	M26	Quaking aspen	Populus tremuloides	-0.622992936463764	0.125262523889633	Decline
34	26	Douglas-fir	Pseudotsuga menziesii	2.66258922199695	0.0259792298276179	Expansion
35	M26	Engelmann spruce	Picea engelmannii	1.90615675587176	0.827436232654539	Expansion
36	26	Ponderosa pine	Pinus ponderosa	-4.54707768338193	0.336285008302355	Decline
37	M34	Utah juniper	Juniperus osteosperma	0.247581832129433	0.00290036504717325	Expansion
38	M34	Ponderosa pine	Pinus ponderosa	0.782659942351991	0.0194991719630268	Expansion
39	M34	Quaking aspen	Populus tremuloides	-1.53159800229085	0.0135822949148361	Decline
40	M34	Subalpine fir	Abies lasiocarpa	-0.0443180519293436	0.0325905790266163	Decline
41	M34	Engelmann spruce	Picea engelmannii	-1.79798959100764	0.055646830451	Decline
42	M34	Douglas-fir	Pseudotsuga menziesii	-0.643435887937063	0.0208415151001047	Decline
43	M26	Subalpine fir	Abies lasiocarpa	1.5465694562577	1.33453822460631	Expansion
44	32	Utah juniper	Juniperus osteosperma	0.701884159512728	0.01595420797932	Expansion
45	32	Ponderosa pine	Pinus ponderosa	0.413406567229685	0.0687706204688055	Expansion
46	M26	Utah juniper	Juniperus osteosperma	17.6636227692621	3.17333282517055	Expansion
47	32	Common pinyon	Pinus edulis	1.5930718642908	0.0471582506062666	Expansion
48	34	Common pinyon	Pinus edulis	-0.572761482202018	0.0072990222217524	Decline
49	M34	Common pinyon	Pinus edulis	0.374597176567672	0.00542954659098257	Expansion
50	M33	Common pinyon	Pinus edulis	0.300740712940816	0.00857221045902541	Expansion
51	31	Utah juniper	Juniperus osteosperma	0.136842825372512	0.00401983858066627	Expansion
52	31	Common pinyon	Pinus edulis	-0.111934600195843	0.00442802622496474	Decline
53	31	Ponderosa pine	Pinus ponderosa	0.175819416740832	0.006946920092547	Expansion
54	31	Douglas-fir	Pseudotsuga menziesii	0.0960125570343254	0.020256917511211	Expansion
55	31	Quaking aspen	Populus tremuloides	-1.06666839495249	0.0171248946992152	Decline
56	31	Subalpine fir	Abies lasiocarpa	-4.37314822669249	0.455288892716969	Decline
57	31	Engelmann spruce	Picea engelmannii	-1.61420887501682	0.0982067972951171	Decline
58	M34	Lodgepole pine	Pinus contorta	-10.1010101010101	NA	Stabilty
59	33	Common pinyon	Pinus edulis	-1.33646357406619	0.0463621431385234	Decline
60	M31	Utah juniper	Juniperus osteosperma	-0.908663729174685	0.0227832383501365	Decline
61	M31	Engelmann spruce	Picea engelmannii	-3.90081465180288	0.0946952145955905	Decline
62	M31	Common pinyon	Pinus edulis	-0.670308346228929	0.0162796501889887	Decline
63	M31	Ponderosa pine	Pinus ponderosa	-0.700112316060821	0.0096345871381922	Decline
64	M31	Douglas-fir	Pseudotsuga menziesii	-3.65010565535917	0.035117456890572	Decline
65	M31	Quaking aspen	Populus tremuloides	0.17117955970158	0.216644650161668	Stabilty
66	M31	Subalpine fir	Abies lasiocarpa	-6.51916939928035	0.0754345182632385	Decline
67	32	Engelmann spruce	Picea engelmannii	-3.44263087533307	0	Decline
68	32	Douglas-fir	Pseudotsuga menziesii	-3.20603068646898	0.155991419812042	Decline
69	32	Quaking aspen	Populus tremuloides	26.1668027941771	10.7228548841925	Expansion
