# Supplementary material for: Over half of western United States' most abundant tree species in decline
Source: Nat Commun. 2021 Jan 19;12:451. doi: 10.1038/s41467-020-20678-z (PMC7815881; doi:10.1038/s41467-020-20678-z)
Supplement: Supplementary file 3 — Source Data [file 41467_2020_20678_MOESM3_ESM.zip › Source Data/figure4_subsection.csv]

	ECOSUBCD	COMMON_NAME	SCIENTIFIC_NAME	PCT_FSI	CI95	STATUS
1	M242Da	Subalpine fir	Abies lasiocarpa	-7.95457508324438	0.519413596295908	Decline
2	M242Da	Lodgepole pine	Pinus contorta	-4.27685200032475	0	Decline
3	M242Da	Douglas-fir	Pseudotsuga menziesii	1.06467181814398	0.0525215559154614	Expansion
4	M242Db	Subalpine fir	Abies lasiocarpa	2.25429983284541	0.141375274586558	Expansion
5	M242Db	Engelmann spruce	Picea engelmannii	-0.00391679240897107	0.32593701127129	Stabilty
6	M242Db	Lodgepole pine	Pinus contorta	-4.303237554836	0.350766173292971	Decline
7	M242Db	Ponderosa pine	Pinus ponderosa	4.16328590163899	2.25592352583687	Expansion
8	M242Db	Douglas-fir	Pseudotsuga menziesii	0.806466085317112	0.0523279320910525	Expansion
9	242Ab	Douglas-fir	Pseudotsuga menziesii	3.65168593806676	0.280683577682556	Expansion
10	M242Dd	Subalpine fir	Abies lasiocarpa	-0.807333802316224	0.104439556127102	Decline
11	M242Dd	Engelmann spruce	Picea engelmannii	-4.87745640067983	0.19822089508833	Decline
12	M242Dd	Lodgepole pine	Pinus contorta	-2.8783228629846	0.170958085109444	Decline
13	M242Dd	Ponderosa pine	Pinus ponderosa	-1.3484665015891	0.134442359633942	Decline
14	M242Dd	Douglas-fir	Pseudotsuga menziesii	-1.23510914659188	0.0753031902086109	Decline
15	M242Dd	Quaking aspen	Populus tremuloides	-0.569735027855985	0.188829251407438	Decline
16	242Ad	Subalpine fir	Abies lasiocarpa	12.2878135133513	1.60229090003562e-07	Expansion
17	242Ad	Douglas-fir	Pseudotsuga menziesii	2.94015233851532	0.114892033218526	Expansion
18	M242Ai	Subalpine fir	Abies lasiocarpa	0.0289095416571052	0.132980271499821	Stabilty
19	M242Ai	Lodgepole pine	Pinus contorta	0.197733268843248	2.51534524760518e-05	Expansion
20	M242Ai	Douglas-fir	Pseudotsuga menziesii	0.356283255476511	0.0756326673377358	Expansion
21	342Im	Ponderosa pine	Pinus ponderosa	-2.22461596699281	0.394262274179065	Decline
22	342Im	Douglas-fir	Pseudotsuga menziesii	-6.91480672280775	0.309799572362564	Decline
23	342Im	Quaking aspen	Populus tremuloides	-10.1010101010101	0	Stabilty
24	M242De	Subalpine fir	Abies lasiocarpa	-2.2483720161651	0.530493751897303	Decline
25	M242De	Engelmann spruce	Picea engelmannii	-1.09155150193962	0.388418380262141	Decline
26	M242De	Lodgepole pine	Pinus contorta	-0.23300715637427	0.320094129739974	Stabilty
27	M242De	Ponderosa pine	Pinus ponderosa	-0.942838045427876	0.121094526416109	Decline
28	M242De	Douglas-fir	Pseudotsuga menziesii	-0.831835091002033	0.0825379746981241	Decline
29	M242De	Quaking aspen	Populus tremuloides	-4.1596706207547	0.255149280897881	Decline
30	242Ae	Douglas-fir	Pseudotsuga menziesii	1.60099087674754	0.126994025482574	Expansion
31	M333Ah	Engelmann spruce	Picea engelmannii	3.62278848949144	0.326525420866977	Expansion
32	M333Ah	Lodgepole pine	Pinus contorta	0.827208460427583	0.0535069735222625	Expansion
33	M333Ah	Ponderosa pine	Pinus ponderosa	3.32095249579423	0.120931620704953	Expansion
34	M333Ah	Douglas-fir	Pseudotsuga menziesii	-0.925655079033273	0.148749186001733	Decline
35	M333Ag	Subalpine fir	Abies lasiocarpa	1.5632317281932	0.266423668119038	Expansion
36	M333Ag	Engelmann spruce	Picea engelmannii	0.768720350465997	0.269854189042059	Expansion
37	M333Ag	Lodgepole pine	Pinus contorta	-2.7835624508718	0.144797085966582	Decline
38	M333Ag	Ponderosa pine	Pinus ponderosa	0.795498802696196	0.0961823962411907	Expansion
39	M333Ag	Douglas-fir	Pseudotsuga menziesii	0.436237653401926	0.0675321730686182	Expansion
40	M333Ag	Quaking aspen	Populus tremuloides	6.16339399963839	1.29249517828442	Expansion
41	M242Dg	Subalpine fir	Abies lasiocarpa	-3.01752748325025	0.122644165442825	Decline
42	M242Dg	Engelmann spruce	Picea engelmannii	-2.2578407091506	0.180904376367166	Decline
43	M242Dg	Lodgepole pine	Pinus contorta	-3.31065007361506	0.204902903386526	Decline
44	M242Dg	Ponderosa pine	Pinus ponderosa	-1.96433819342957	0.144713591737583	Decline
45	M242Dg	Douglas-fir	Pseudotsuga menziesii	0.684111946542986	0.0722427092249029	Expansion
46	M242Dg	Quaking aspen	Populus tremuloides	-9.35877954025256	0.356826767562711	Decline
47	M333Ae	Subalpine fir	Abies lasiocarpa	2.67591592400625	0.306319993798872	Expansion
48	M333Ae	Engelmann spruce	Picea engelmannii	-2.42362726477398	0.304570130811167	Decline
49	M333Ae	Lodgepole pine	Pinus contorta	0.139451402445886	0.187715801286529	Stabilty
50	M333Ae	Ponderosa pine	Pinus ponderosa	2.35523181244308	0.0745171572289785	Expansion
51	M333Ae	Douglas-fir	Pseudotsuga menziesii	1.6579612720501	0.068998870894253	Expansion
52	M333Ae	Quaking aspen	Populus tremuloides	-3.6889742235137	0.184269960010044	Decline
53	M242Ae	Douglas-fir	Pseudotsuga menziesii	4.71658020480585	0.145517447619897	Expansion
54	M333Ad	Subalpine fir	Abies lasiocarpa	0.430586973129836	0.169998955535367	Expansion
55	M333Ad	Engelmann spruce	Picea engelmannii	0.17737696430879	0.104719545598232	Expansion
56	M333Ad	Lodgepole pine	Pinus contorta	-1.02366348385668	0.12320119807242	Decline
57	M333Ad	Ponderosa pine	Pinus ponderosa	2.72687984075322	0.328168537908652	Expansion
58	M333Ad	Douglas-fir	Pseudotsuga menziesii	1.04588960516798	0.0416388572325051	Expansion
59	M333Ad	Quaking aspen	Populus tremuloides	-7.08181639153509	0.502587614999575	Decline
60	M242Af	Douglas-fir	Pseudotsuga menziesii	5.09489721699087	0.0811192145462137	Expansion
61	M333Ab	Subalpine fir	Abies lasiocarpa	0.754336160988136	0.0983283278474769	Expansion
62	M333Ab	Engelmann spruce	Picea engelmannii	1.63498379731326	0.104691527609803	Expansion
63	M333Ab	Lodgepole pine	Pinus contorta	2.1187224962484	0.215233170231466	Expansion
64	M333Ab	Ponderosa pine	Pinus ponderosa	0.605784353574819	NA	Stabilty
65	M333Ab	Douglas-fir	Pseudotsuga menziesii	1.35638531223636	0.101822021140721	Expansion
66	M242Df	Subalpine fir	Abies lasiocarpa	36.6637128033578	2.50163515399233	Expansion
67	M242Df	Engelmann spruce	Picea engelmannii	1.6284673446148	NA	Expansion
68	M242Df	Lodgepole pine	Pinus contorta	4.60529896676571	0.527038581295902	Expansion
69	M242Df	Ponderosa pine	Pinus ponderosa	2.52828326663245	0.26652769479019	Expansion
70	M242Df	Douglas-fir	Pseudotsuga menziesii	3.49904237954704	0.13856261179561	Expansion
71	M242Df	Quaking aspen	Populus tremuloides	-10	6.44628886641294e-08	Stabilty
72	342Id	Ponderosa pine	Pinus ponderosa	31.5305839114248	0.199345986491037	Expansion
73	342Id	Douglas-fir	Pseudotsuga menziesii	1.23732068690811	3.0283108823645e-09	Expansion
74	M242Dh	Subalpine fir	Abies lasiocarpa	5.62961346295231	0.187703759446614	Expansion
75	M242Dh	Engelmann spruce	Picea engelmannii	31.5193976224626	9.61382725032168	Expansion
76	M242Dh	Lodgepole pine	Pinus contorta	-0.882769628756244	0.391105448851986	Decline
77	M242Dh	Ponderosa pine	Pinus ponderosa	2.08732484240843	0.0985615476147597	Expansion
78	M242Dh	Douglas-fir	Pseudotsuga menziesii	0.520729091866194	0.0445405648418017	Expansion
79	M242Dh	Quaking aspen	Populus tremuloides	1.13228245987799	0	Expansion
80	M333Aa	Subalpine fir	Abies lasiocarpa	2.86949251437311	0.127893701585561	Expansion
81	M333Aa	Engelmann spruce	Picea engelmannii	0.537199670531847	0.341997022540587	Expansion
82	M333Aa	Lodgepole pine	Pinus contorta	16.3165251550631	1.59696511205502	Expansion
83	M333Aa	Ponderosa pine	Pinus ponderosa	1.87937068443623	0.16241223838755	Expansion
84	M333Aa	Douglas-fir	Pseudotsuga menziesii	2.26615931768871	0.118755682757667	Expansion
85	M333Aa	Quaking aspen	Populus tremuloides	10.8188221726826	3.1780333841483	Expansion
86	M242Ad	Subalpine fir	Abies lasiocarpa	2.55823360273044	0	Expansion
87	M242Ad	Engelmann spruce	Picea engelmannii	-10	0	Decline
88	M242Ad	Douglas-fir	Pseudotsuga menziesii	2.70061461802017	0.0363519370531482	Expansion
89	M242Ba	Subalpine fir	Abies lasiocarpa	-1.9936681013898	0.761275411060534	Decline
90	M242Ba	Engelmann spruce	Picea engelmannii	0.403759039655388	0	Stabilty
91	M242Ba	Lodgepole pine	Pinus contorta	-3.4589489376216	0.308237690624491	Decline
92	M242Ba	Ponderosa pine	Pinus ponderosa	1.91215668545571	0.338630517440031	Expansion
93	M242Ba	Douglas-fir	Pseudotsuga menziesii	2.61629924484526	0.0225347519141021	Expansion
94	242Ag	Ponderosa pine	Pinus ponderosa	0.334724225754152	1.82686268832943e-09	Stabilty
95	242Ag	Douglas-fir	Pseudotsuga menziesii	1.04923567689111	0.119495704077685	Expansion
96	342Ia	Ponderosa pine	Pinus ponderosa	0.629195050556997	0.380475574149728	Expansion
97	342Ia	Douglas-fir	Pseudotsuga menziesii	0.783789032379114	0.477935810097821	Expansion
98	342Ia	Quaking aspen	Populus tremuloides	2.04689835739199	1.68832902170043	Expansion
99	242Af	Lodgepole pine	Pinus contorta	10.3589398583228	1.31741887793954	Expansion
100	242Af	Douglas-fir	Pseudotsuga menziesii	3.20228473675042	0.151941904567191	Expansion
101	M242Bb	Subalpine fir	Abies lasiocarpa	-1.6763843020348	0.209906894258314	Decline
102	M242Bb	Engelmann spruce	Picea engelmannii	0.556087096259047	0.260004201696358	Expansion
103	M242Bb	Lodgepole pine	Pinus contorta	0.445844370596376	0.191950811145048	Expansion
104	M242Bb	Ponderosa pine	Pinus ponderosa	8.16786067814713	1.88094291302332	Expansion
105	M242Bb	Douglas-fir	Pseudotsuga menziesii	1.31903687242176	0.0115084460419867	Expansion
106	M242Bb	Quaking aspen	Populus tremuloides	-9.9009900990099	7.99967738082067e-08	Decline
107	242Ah	Douglas-fir	Pseudotsuga menziesii	3.80407234490857	0.168658594470921	Expansion
108	242Ai	Douglas-fir	Pseudotsuga menziesii	1.23443229510898	0.0468574144599579	Expansion
109	M242Cb	Subalpine fir	Abies lasiocarpa	0.36724381197759	0.237890917562397	Expansion
110	M242Cb	Engelmann spruce	Picea engelmannii	0.660285204649464	0.126551029759192	Expansion
111	M242Cb	Lodgepole pine	Pinus contorta	0.218290930320194	0.26624458287621	Stabilty
112	M242Cb	Ponderosa pine	Pinus ponderosa	-0.337468551046378	0.040804860920154	Decline
113	M242Cb	Douglas-fir	Pseudotsuga menziesii	0.861159986348446	0.0745886943915038	Expansion
114	M242Cb	Quaking aspen	Populus tremuloides	-7.10705399084409	0	Decline
115	342Ib	Ponderosa pine	Pinus ponderosa	11.509676699479	8.64255146327145	Expansion
116	342Ib	Douglas-fir	Pseudotsuga menziesii	8.30272581971753	NA	Expansion
117	M242Ca	Subalpine fir	Abies lasiocarpa	-2.16470912141152	0.178752022113017	Decline
118	M242Ca	Engelmann spruce	Picea engelmannii	0.857696435781493	0.469617066444227	Expansion
119	M242Ca	Lodgepole pine	Pinus contorta	-5.27641230452276	0.161066239618279	Decline
120	M242Ca	Ponderosa pine	Pinus ponderosa	0.820930867448145	0.0646254665972759	Expansion
121	M242Ca	Douglas-fir	Pseudotsuga menziesii	2.29734075397256	0.0760293295310304	Expansion
122	M242Ca	Quaking aspen	Populus tremuloides	1.7564624567423	2.22848975579096e-08	Expansion
123	M242Bc	Subalpine fir	Abies lasiocarpa	-0.945576676735357	0.113164428607585	Decline
124	M242Bc	Engelmann spruce	Picea engelmannii	2.70930040607828	0.208639604373258	Expansion
125	M242Bc	Lodgepole pine	Pinus contorta	-1.61687351640983	0.1168385902041	Decline
126	M242Bc	Ponderosa pine	Pinus ponderosa	0.0806535830978825	0.131679358327268	Stabilty
127	M242Bc	Douglas-fir	Pseudotsuga menziesii	1.05203989326465	0.0196425317604821	Expansion
128	M333Ai	Engelmann spruce	Picea engelmannii	0.835074106431418	7.56116972978407e-09	Expansion
129	M333Ai	Lodgepole pine	Pinus contorta	-3.60447391489861	0.210210938206387	Decline
130	M333Ai	Ponderosa pine	Pinus ponderosa	3.4628798468178	0.0870041717492667	Expansion
131	M333Ai	Douglas-fir	Pseudotsuga menziesii	2.4602976635781	0.207357892145568	Expansion
132	M333Ai	Quaking aspen	Populus tremuloides	1.37549370631726	1.48192361678146e-08	Stabilty
133	M333Ac	Engelmann spruce	Picea engelmannii	3.47037511108821	1.20683261137879	Expansion
134	M333Ac	Lodgepole pine	Pinus contorta	-1.44271944041044	0.877308787064659	Decline
135	M333Ac	Ponderosa pine	Pinus ponderosa	1.9306405201668	0.128228935947246	Expansion
136	M333Ac	Douglas-fir	Pseudotsuga menziesii	2.02949412392679	0.145047152323041	Expansion
137	242Ba	Douglas-fir	Pseudotsuga menziesii	1.68668108198029	0	Stabilty
138	331Af	Engelmann spruce	Picea engelmannii	14.0986311413377	0	Expansion
139	331Af	Lodgepole pine	Pinus contorta	2.61140411070092	0.295217691437502	Expansion
140	331Af	Ponderosa pine	Pinus ponderosa	4.46979147953287	0.190626960446541	Expansion
141	331Af	Douglas-fir	Pseudotsuga menziesii	1.01593227727944	0.315518934205179	Expansion
142	242Bd	Douglas-fir	Pseudotsuga menziesii	4.42998661994222	0.165220225050152	Expansion
143	242Bb	Douglas-fir	Pseudotsuga menziesii	7.3502324049803	0.0473448293375922	Expansion
144	M242Cc	Lodgepole pine	Pinus contorta	0.363908505127694	0.63843737240231	Stabilty
145	M242Cc	Ponderosa pine	Pinus ponderosa	0.748089985227866	0.0509134746871769	Expansion
146	M242Cc	Douglas-fir	Pseudotsuga menziesii	1.69503974449515	0.0406676142229386	Expansion
147	M242Cc	Quaking aspen	Populus tremuloides	11.9828206010213	7.25646376587276e-08	Expansion
148	331Ac	Lodgepole pine	Pinus contorta	-1.79847398557949	0	Decline
149	331Ac	Ponderosa pine	Pinus ponderosa	1.53966059008688	0.0590196441231344	Expansion
150	331Ac	Douglas-fir	Pseudotsuga menziesii	2.3517471532718	0.074665200342281	Expansion
151	331Ai	Ponderosa pine	Pinus ponderosa	-5.91480119059913	0.0206577123034611	Decline
152	331Ai	Douglas-fir	Pseudotsuga menziesii	8.32990070463447	1.5437875988989	Expansion
153	342Ic	Ponderosa pine	Pinus ponderosa	2.74477913454985	0.119164382507445	Expansion
154	342Ic	Douglas-fir	Pseudotsuga menziesii	1.95763995524079	0.300364480378059	Expansion
155	342Ig	Ponderosa pine	Pinus ponderosa	4.31106442288558	0.261610389578615	Expansion
156	342Ig	Douglas-fir	Pseudotsuga menziesii	0.763932412116188	0.324915492189072	Expansion
157	M332Gd	Subalpine fir	Abies lasiocarpa	-2.60777930926868	0.176591105914578	Decline
158	M332Gd	Engelmann spruce	Picea engelmannii	-2.3340508153122	0.152661829315905	Decline
159	M332Gd	Lodgepole pine	Pinus contorta	3.77451847544428	0.347528248157111	Expansion
160	M332Gd	Ponderosa pine	Pinus ponderosa	0.71291023526107	0.0782122832787281	Expansion
161	M332Gd	Douglas-fir	Pseudotsuga menziesii	0.291049792178002	0.0272977105052285	Expansion
162	M332Gd	Quaking aspen	Populus tremuloides	0.70470901687157	0	Stabilty
163	M332Gc	Engelmann spruce	Picea engelmannii	4.12625670332817	0.179664253391132	Expansion
164	M332Gc	Lodgepole pine	Pinus contorta	9.81773301186352	0.328092126689751	Expansion
165	M332Gc	Ponderosa pine	Pinus ponderosa	2.66137141703094	0.0398697024599674	Expansion
166	M332Gc	Douglas-fir	Pseudotsuga menziesii	2.67783874142779	0.0553073793422518	Expansion
167	M242Aa	Lodgepole pine	Pinus contorta	1.77548082307972	0.149799481626598	Expansion
168	M242Aa	Douglas-fir	Pseudotsuga menziesii	5.04109639590099	0.0406092954828841	Expansion
169	M332Ge	Subalpine fir	Abies lasiocarpa	-1.77548955148169	0.225527801307553	Decline
170	M332Ge	Engelmann spruce	Picea engelmannii	2.42584873954839	0.202739154986412	Expansion
171	M332Ge	Lodgepole pine	Pinus contorta	-0.501576183992738	0.0995858242621625	Decline
172	M332Ge	Ponderosa pine	Pinus ponderosa	2.56179453326641	0.103212702566422	Expansion
173	M332Ge	Douglas-fir	Pseudotsuga menziesii	1.48307741420807	0.0888407031752741	Expansion
174	M332Gf	Subalpine fir	Abies lasiocarpa	0.147629746956482	0.260454705616523	Stabilty
175	M332Gf	Engelmann spruce	Picea engelmannii	1.22646823919079	0.308584979497444	Expansion
176	M332Gf	Lodgepole pine	Pinus contorta	3.54660265517948	0.242264147331551	Expansion
177	M332Gf	Ponderosa pine	Pinus ponderosa	0.0133073485947778	0.0962356072484742	Stabilty
178	M332Gf	Douglas-fir	Pseudotsuga menziesii	0.476065970136126	0.15655875426501	Expansion
179	M332Gl	Subalpine fir	Abies lasiocarpa	-0.266944444795656	0.104264704417459	Decline
180	M332Gl	Engelmann spruce	Picea engelmannii	1.12776447370799	0.0789388996866922	Expansion
181	M332Gl	Lodgepole pine	Pinus contorta	4.48776810091019	0.229230208388868	Expansion
182	M332Gl	Ponderosa pine	Pinus ponderosa	1.72054273771358	0.07088011668884	Expansion
183	M332Gl	Douglas-fir	Pseudotsuga menziesii	0.778510938589872	0.0500656376462723	Expansion
184	M332Gl	Quaking aspen	Populus tremuloides	1.08357457660403	0	Expansion
185	242Aa	Douglas-fir	Pseudotsuga menziesii	0.686516385862503	0.527357910391966	Expansion
186	M242Ac	Lodgepole pine	Pinus contorta	-1.85168891386132	0	Stabilty
187	M242Ac	Douglas-fir	Pseudotsuga menziesii	1.0432607679538	0.0571291942295499	Expansion
188	M331Ak	Subalpine fir	Abies lasiocarpa	7.0101174531083	0.157045660239619	Expansion
189	M331Ak	Engelmann spruce	Picea engelmannii	-8.4288873372717	7.20146786315425e-08	Decline
190	M331Ak	Lodgepole pine	Pinus contorta	2.44028401160781	0.412508920819002	Expansion
191	M331Ak	Douglas-fir	Pseudotsuga menziesii	1.50441307415767	0.252250225288406	Expansion
192	342Ad	Utah juniper	Juniperus osteosperma	0.13850238839831	0.000936879567493329	Expansion
193	M331As	Subalpine fir	Abies lasiocarpa	-0.768571938901496	0.0142075011025048	Decline
194	M331As	Engelmann spruce	Picea engelmannii	0.292045154574064	0.0305576912609393	Expansion
195	M331As	Lodgepole pine	Pinus contorta	3.72428252345044	0.177128830772385	Expansion
196	M331As	Douglas-fir	Pseudotsuga menziesii	2.37158475459613	0.0805876001681844	Expansion
197	M331As	Quaking aspen	Populus tremuloides	1.41138536884598	0.611600516103551	Expansion
198	M331Ab	Subalpine fir	Abies lasiocarpa	1.75858410081557	0.384063392520226	Expansion
199	M331Ab	Engelmann spruce	Picea engelmannii	3.7826088536484	4.47045197105297e-08	Expansion
200	M331Ab	Lodgepole pine	Pinus contorta	2.23991640358577	0.295624632439671	Expansion
201	331Nc	Ponderosa pine	Pinus ponderosa	-3.76622559045347	NA	Stabilty
202	331Nc	Quaking aspen	Populus tremuloides	-6.22059804782858	NA	Stabilty
203	M332Enn	Subalpine fir	Abies lasiocarpa	-0.510981055287656	0.159788154686694	Decline
204	M332Enn	Engelmann spruce	Picea engelmannii	-0.659084054070843	0.159915513876066	Decline
205	M332Enn	Lodgepole pine	Pinus contorta	-1.06206484081162	0.213863915257283	Decline
206	M332Enn	Douglas-fir	Pseudotsuga menziesii	-0.668701173206925	0.0857986684085564	Decline
207	M332Enn	Quaking aspen	Populus tremuloides	8.61510918340657	1.70848601866112	Expansion
208	M332Ep	Subalpine fir	Abies lasiocarpa	1.34158512306388	0	Stabilty
209	M332Ep	Engelmann spruce	Picea engelmannii	-1.90660271753845	0	Decline
210	M332Ep	Douglas-fir	Pseudotsuga menziesii	0.233064575446665	0.123916812182222	Expansion
211	M331Aa	Subalpine fir	Abies lasiocarpa	0.401391616747842	0.0988674719287804	Expansion
212	M331Aa	Engelmann spruce	Picea engelmannii	0.0937390310108752	0.0725552738102113	Expansion
213	M331Aa	Lodgepole pine	Pinus contorta	-1.15798320329133	0.147499385906819	Decline
214	M331Aa	Douglas-fir	Pseudotsuga menziesii	-0.190286155968673	0.097251688927732	Decline
215	M331Aa	Quaking aspen	Populus tremuloides	2.58282111578207	0.213823197893225	Expansion
216	M331Al	Subalpine fir	Abies lasiocarpa	1.8914035237317	NA	Stabilty
217	M331Al	Engelmann spruce	Picea engelmannii	-2.14745953042761	2.98370038931931e-08	Decline
218	M331Al	Lodgepole pine	Pinus contorta	-2.4665205155988	2.45724022346659e-08	Stabilty
219	M331Al	Douglas-fir	Pseudotsuga menziesii	4.31395054874239	0.743954828572734	Expansion
220	M331Al	Quaking aspen	Populus tremuloides	-4.31283826907087	0	Stabilty
221	M331Ar	Subalpine fir	Abies lasiocarpa	-3.27288118720074	1.21890667408872	Decline
222	M331Ar	Engelmann spruce	Picea engelmannii	-3.67864088067662	1.03907668724146	Decline
223	M331Ar	Lodgepole pine	Pinus contorta	-3.40585748418649	0.919461918028983	Decline
224	M331Ar	Ponderosa pine	Pinus ponderosa	-7.53018703462058	0.590345574223347	Decline
225	M331Ar	Douglas-fir	Pseudotsuga menziesii	-1.77302894677328	0.381435308259325	Decline
226	M331Ar	Quaking aspen	Populus tremuloides	-8.61515478379757	0.522945013294527	Decline
227	M332Fh	Subalpine fir	Abies lasiocarpa	1.3215912647879	0.285527101953396	Expansion
228	M332Fh	Engelmann spruce	Picea engelmannii	0.381397910767438	0.106007573368475	Expansion
229	M332Fh	Lodgepole pine	Pinus contorta	-5.3002532020765	0.583440603319236	Decline
230	M332Fh	Douglas-fir	Pseudotsuga menziesii	0.402051673944486	0.0780127999130414	Expansion
231	M331Ap	Subalpine fir	Abies lasiocarpa	-0.390762751886713	0.077934014902383	Decline
232	M331Ap	Engelmann spruce	Picea engelmannii	1.78873233427814	0.0861110021495471	Expansion
233	M331Ap	Lodgepole pine	Pinus contorta	-2.62743133570494	0.101426067248538	Decline
234	M331Ap	Douglas-fir	Pseudotsuga menziesii	-0.777397243027336	0.113341613835002	Decline
235	M331Ap	Quaking aspen	Populus tremuloides	-5.33642864534401	4.99698307564068e-08	Stabilty
236	M332Er	Subalpine fir	Abies lasiocarpa	-0.315238558601211	0.141493541727528	Decline
237	M332Er	Engelmann spruce	Picea engelmannii	-3.02821708462541	0.770644205080392	Decline
238	M332Er	Lodgepole pine	Pinus contorta	0.730060696009944	0.286966994739552	Expansion
239	M332Er	Douglas-fir	Pseudotsuga menziesii	0.524380427870346	0.0605322034039834	Expansion
240	M332Er	Quaking aspen	Populus tremuloides	-3.42071234400327	1.27901230869307	Decline
241	M331Ah	Subalpine fir	Abies lasiocarpa	1.75249856087752	0.313570111121184	Expansion
242	M331Ah	Engelmann spruce	Picea engelmannii	-1.84264423154396	0.300911650034747	Decline
243	M331Ah	Lodgepole pine	Pinus contorta	6.39878880484947	0.955360630454859	Expansion
244	M331Ah	Douglas-fir	Pseudotsuga menziesii	-0.0525567390400078	0.0755019223088738	Stabilty
245	M331Ah	Quaking aspen	Populus tremuloides	11.1213654969341	6.25831077863642	Expansion
246	M332Abb	Subalpine fir	Abies lasiocarpa	-4.70553766032568	0.446467651243802	Decline
247	M332Abb	Engelmann spruce	Picea engelmannii	-0.843391535373815	NA	Stabilty
248	M332Abb	Lodgepole pine	Pinus contorta	-3.75810097701288	0.47850016809683	Decline
249	M332Abb	Douglas-fir	Pseudotsuga menziesii	-4.33108626018087	0.368667861688987	Decline
250	M332Aaa	Subalpine fir	Abies lasiocarpa	-4.00232454798963	0.424590536560693	Decline
251	M332Aaa	Engelmann spruce	Picea engelmannii	4.28853431197275	1.46346818526554	Expansion
252	M332Aaa	Lodgepole pine	Pinus contorta	-9.12694490044901	0.10425571165693	Decline
253	M332Aaa	Douglas-fir	Pseudotsuga menziesii	-1.14420476557591	0.164492445671641	Decline
254	M332Aaa	Quaking aspen	Populus tremuloides	-10.2040816326531	5.22407272818955e-08	Decline
255	M332Eb	Subalpine fir	Abies lasiocarpa	2.42277931413122	0	Expansion
256	M332Eb	Utah juniper	Juniperus osteosperma	9.00251325378052	4.39132016175932	Expansion
257	M332Eb	Engelmann spruce	Picea engelmannii	1.3150916315248	0.273209753261659	Expansion
258	M332Eb	Douglas-fir	Pseudotsuga menziesii	0.0894675571743311	0.142167641349999	Stabilty
259	M332Ez	Douglas-fir	Pseudotsuga menziesii	-0.619758261620947	NA	Stabilty
260	331Gf	Ponderosa pine	Pinus ponderosa	-3.09432493137163	0.251453210568195	Decline
261	M332Ek	Utah juniper	Juniperus osteosperma	-0.0738634315200287	0	Decline
262	M332Ek	Engelmann spruce	Picea engelmannii	0.459438087648334	0.0444440518935967	Expansion
263	M332Ek	Lodgepole pine	Pinus contorta	-10.2040816326531	NA	Stabilty
264	M332Ek	Douglas-fir	Pseudotsuga menziesii	-1.10764988754858	0.140825558935958	Decline
265	M331Ag	Subalpine fir	Abies lasiocarpa	4.52305009665556	0.728623103852251	Expansion
266	M331Ag	Engelmann spruce	Picea engelmannii	-1.69645665937	0.573348113147582	Decline
267	M331Ag	Lodgepole pine	Pinus contorta	2.48229994883458	0.697712828649769	Expansion
268	M331Ag	Douglas-fir	Pseudotsuga menziesii	-8.19091667645932	5.70036188161935e-08	Decline
269	331Gd	Ponderosa pine	Pinus ponderosa	1.46509130991166	0.207818526700686	Expansion
270	M331Ba	Subalpine fir	Abies lasiocarpa	1.41709331258451	0.544876083214868	Expansion
271	M331Ba	Utah juniper	Juniperus osteosperma	0.681053085117318	0.111311251158648	Expansion
272	M331Ba	Engelmann spruce	Picea engelmannii	2.38237044640854	6.05962710731986e-08	Stabilty
273	M331Ba	Lodgepole pine	Pinus contorta	-0.0599591269052505	0.950949775091922	Stabilty
274	M331Ba	Douglas-fir	Pseudotsuga menziesii	-1.27218667686225	0.574731140209764	Decline
275	M331Ba	Quaking aspen	Populus tremuloides	0.847615843966952	NA	Stabilty
276	M333Ba	Subalpine fir	Abies lasiocarpa	0.511599952951775	0.0348746261325261	Expansion
277	M333Ba	Engelmann spruce	Picea engelmannii	0.658654719784815	0.023885763931349	Expansion
278	M333Ba	Lodgepole pine	Pinus contorta	-0.257424622961821	0.0657372720004372	Decline
279	M333Ba	Ponderosa pine	Pinus ponderosa	1.91537167149713	0.16029847552667	Expansion
280	M333Ba	Douglas-fir	Pseudotsuga menziesii	0.897216043792293	0.0408273627542428	Expansion
281	M333Ba	Quaking aspen	Populus tremuloides	1.02083625516322	0.0202448487528723	Expansion
282	M333Bb	Subalpine fir	Abies lasiocarpa	0.626455959779961	0.0446837035708689	Expansion
283	M333Bb	Engelmann spruce	Picea engelmannii	1.46859570471055	0.0481915385187219	Expansion
284	M333Bb	Lodgepole pine	Pinus contorta	2.57669003270924	0.0784140615641939	Expansion
285	M333Bb	Ponderosa pine	Pinus ponderosa	3.51318293914708	0.147508138053404	Expansion
286	M333Bb	Douglas-fir	Pseudotsuga menziesii	1.74810829743316	0.0236284357587473	Expansion
287	M333Bb	Quaking aspen	Populus tremuloides	1.74009322550782	0.911871394599376	Expansion
288	M333Bc	Subalpine fir	Abies lasiocarpa	1.59178609172287	0.22571803461208	Expansion
289	M333Bc	Engelmann spruce	Picea engelmannii	1.94962766698249	0.0818323957666658	Expansion
290	M333Bc	Lodgepole pine	Pinus contorta	-1.62752363655729	0.164553361894771	Decline
291	M333Bc	Ponderosa pine	Pinus ponderosa	3.64136242390973	0.11302140028262	Expansion
292	M333Bc	Douglas-fir	Pseudotsuga menziesii	1.15036640113939	0.0455764953765394	Expansion
293	M333Bc	Quaking aspen	Populus tremuloides	-4.66136402875955	NA	Decline
294	M333Cb	Subalpine fir	Abies lasiocarpa	0.238633272836838	0.0279877643463337	Expansion
295	M333Cb	Engelmann spruce	Picea engelmannii	1.10518605481374	0.0311550264152391	Expansion
296	M333Cb	Lodgepole pine	Pinus contorta	-0.576508552382749	0.0572080644982339	Decline
297	M333Cb	Ponderosa pine	Pinus ponderosa	2.23843045330167	0.12443960135355	Expansion
298	M333Cb	Douglas-fir	Pseudotsuga menziesii	0.0627316136164887	0.0277728888092098	Expansion
299	M333Cb	Quaking aspen	Populus tremuloides	0.0886506483737425	0.293140635059356	Stabilty
300	M333Cc	Subalpine fir	Abies lasiocarpa	-0.0239520875863941	0.305242092404494	Stabilty
301	M333Cc	Engelmann spruce	Picea engelmannii	-1.3648443266173	0.125855826573959	Decline
302	M333Cc	Lodgepole pine	Pinus contorta	8.38950803839689	0.633285267807966	Expansion
303	M333Cc	Douglas-fir	Pseudotsuga menziesii	1.54384095608368	0.38788853909712	Expansion
304	M333Cc	Quaking aspen	Populus tremuloides	5.44103612970603	1.22245823214443	Expansion
305	M333Ca	Subalpine fir	Abies lasiocarpa	-1.38973943973345	0.0699709634409515	Decline
306	M333Ca	Engelmann spruce	Picea engelmannii	-1.27064460889677	0.0942152343079577	Decline
307	M333Ca	Lodgepole pine	Pinus contorta	14.7596488325332	1.1020177843591	Expansion
308	M333Ca	Douglas-fir	Pseudotsuga menziesii	-1.49864448091405	0.129560226928015	Decline
309	M333Cf	Subalpine fir	Abies lasiocarpa	0.552210150999204	0.350555605952808	Expansion
310	M333Cf	Engelmann spruce	Picea engelmannii	1.21891355048414	0.43091770166888	Expansion
311	M333Cf	Lodgepole pine	Pinus contorta	0.227012674221098	0.127892272480339	Expansion
312	M333Cf	Douglas-fir	Pseudotsuga menziesii	-3.23578062457783	1.1047143021253	Decline
313	M333Cf	Quaking aspen	Populus tremuloides	1.12471428586296	0.312508303283717	Expansion
314	331Da	Douglas-fir	Pseudotsuga menziesii	-4.12134640122546	3.12558987295371e-08	Decline
315	331Da	Quaking aspen	Populus tremuloides	2.5479082647804	0.0139263446461803	Expansion
316	M333Da	Subalpine fir	Abies lasiocarpa	-1.20045929390482	0.114315405124423	Decline
317	M333Da	Engelmann spruce	Picea engelmannii	0.460527670196503	0.067524871461217	Expansion
318	M333Da	Lodgepole pine	Pinus contorta	-2.23923410386101	0.131891926401843	Decline
319	M333Da	Ponderosa pine	Pinus ponderosa	1.01341576373643	0.124877032388733	Expansion
320	M333Da	Douglas-fir	Pseudotsuga menziesii	0.289799773116401	0.0354663186364889	Expansion
321	M333Da	Quaking aspen	Populus tremuloides	5.81739438563559	2.48171346664784	Expansion
322	331Db	Lodgepole pine	Pinus contorta	0.774820823195016	0.077063046063359	Expansion
323	331Db	Douglas-fir	Pseudotsuga menziesii	1.43871520934263	0.0221323276188639	Expansion
324	331Db	Quaking aspen	Populus tremuloides	-9.70873786407767	NA	Decline
325	M333Dc	Subalpine fir	Abies lasiocarpa	-0.264921723899367	0.175125259752528	Decline
326	M333Dc	Engelmann spruce	Picea engelmannii	2.05114065991421	0.119857716043647	Expansion
327	M333Dc	Lodgepole pine	Pinus contorta	0.157368061286391	0.106892065604943	Expansion
328	M333Dc	Ponderosa pine	Pinus ponderosa	0.240696537330385	0.0673533511094586	Expansion
329	M333Dc	Douglas-fir	Pseudotsuga menziesii	0.379140503124473	0.0285811723103971	Expansion
330	M333Cg	Subalpine fir	Abies lasiocarpa	-1.26793552889802	0.227009340522042	Decline
331	M333Cg	Engelmann spruce	Picea engelmannii	-3.07931753279371	0.250388191873067	Decline
332	M333Cg	Lodgepole pine	Pinus contorta	-0.39274460753696	0.249022069479449	Decline
333	M333Cg	Douglas-fir	Pseudotsuga menziesii	1.17868214349481	0.114545801905203	Expansion
334	M333Cg	Quaking aspen	Populus tremuloides	-2.63980408365172	0.358892534745641	Decline
335	M333Ce	Subalpine fir	Abies lasiocarpa	-3.17667752684514	0.111060018518682	Decline
336	M333Ce	Engelmann spruce	Picea engelmannii	-3.12320442351012	0.124518605768355	Decline
337	M333Ce	Lodgepole pine	Pinus contorta	-1.51448879046135	0.0931756103590067	Decline
338	M333Ce	Douglas-fir	Pseudotsuga menziesii	-3.15934035032952	0.0963491088218514	Decline
339	M333Db	Subalpine fir	Abies lasiocarpa	-0.00170562281719944	0.0693186231910469	Stabilty
340	M333Db	Engelmann spruce	Picea engelmannii	1.92828968590855	0.053486189928648	Expansion
341	M333Db	Lodgepole pine	Pinus contorta	-3.20148343799095	0.130508667442582	Decline
342	M333Db	Ponderosa pine	Pinus ponderosa	-2.19857934794212	0.566565528497382	Decline
343	M333Db	Douglas-fir	Pseudotsuga menziesii	0.83105448224922	0.0583490485684438	Expansion
344	M333Dd	Subalpine fir	Abies lasiocarpa	5.07300314189635	0.344784232559636	Expansion
345	M333Dd	Engelmann spruce	Picea engelmannii	5.5713201812395	0.204625876361927	Expansion
346	M333Dd	Lodgepole pine	Pinus contorta	0.312743902311741	0.228137967251133	Expansion
347	M333Dd	Ponderosa pine	Pinus ponderosa	8.4439437769824	0.908066392183053	Expansion
348	M333Dd	Douglas-fir	Pseudotsuga menziesii	3.41070582369186	0.0661417241712416	Expansion
349	M333Ch	Subalpine fir	Abies lasiocarpa	-2.02602202625064	0.214697357701938	Decline
350	M333Ch	Engelmann spruce	Picea engelmannii	-1.59699998988526	0.24941672447574	Decline
351	M333Ch	Lodgepole pine	Pinus contorta	-1.66498401929982	0.442498744059558	Decline
352	M333Ch	Douglas-fir	Pseudotsuga menziesii	-5.29770867450025	0.381909259377757	Decline
353	M333Ch	Quaking aspen	Populus tremuloides	13.051555825524	5.67189468277681	Expansion
354	331Ka	Lodgepole pine	Pinus contorta	-4.18703349627692	0.140181392189601	Decline
355	331Ka	Ponderosa pine	Pinus ponderosa	3.10577315268843	0.0442227789830071	Expansion
356	331Ka	Douglas-fir	Pseudotsuga menziesii	-0.0983245656314532	0.0924677977485135	Decline
357	331Ka	Quaking aspen	Populus tremuloides	-4.80821333342932	0.82528783057328	Decline
358	M332Bb	Subalpine fir	Abies lasiocarpa	1.44262568236518	1.18598267974178e-08	Expansion
359	M332Bb	Lodgepole pine	Pinus contorta	-0.933138699249799	1.06355410210527	Stabilty
360	M332Bb	Ponderosa pine	Pinus ponderosa	1.1709758992804	0.0575245239041723	Expansion
361	M332Bb	Douglas-fir	Pseudotsuga menziesii	1.22414197664889	0.0514920971665998	Expansion
362	M332Bl	Subalpine fir	Abies lasiocarpa	-0.487199368878962	0.268122399263218	Decline
363	M332Bl	Engelmann spruce	Picea engelmannii	0.765277735106027	0.0774126718302983	Expansion
364	M332Bl	Lodgepole pine	Pinus contorta	-2.88363217931559	0.604301033035759	Decline
365	M332Bl	Ponderosa pine	Pinus ponderosa	-0.299183405234816	0.543233493918228	Stabilty
366	M332Bl	Douglas-fir	Pseudotsuga menziesii	1.41597559383707	0.180999294166144	Expansion
367	M333De	Subalpine fir	Abies lasiocarpa	1.24527437413472	0.0726699214400212	Expansion
368	M333De	Engelmann spruce	Picea engelmannii	0.783939622273824	0.0577119622131339	Expansion
369	M333De	Lodgepole pine	Pinus contorta	-5.32398940965516	0.0934959514444465	Decline
370	M333De	Ponderosa pine	Pinus ponderosa	0.339457141344567	0.182070858461372	Expansion
371	M333De	Douglas-fir	Pseudotsuga menziesii	0.726621270068535	0.0445016505244545	Expansion
372	M332Bp	Subalpine fir	Abies lasiocarpa	8.58836314034955	1.17632629003537	Expansion
373	M332Bp	Engelmann spruce	Picea engelmannii	4.01556589936979	0.286883297611308	Expansion
374	M332Bp	Lodgepole pine	Pinus contorta	-6.09432835390415	0.136200593345913	Decline
375	M332Bp	Ponderosa pine	Pinus ponderosa	2.66445213525013	0.238818552059824	Expansion
376	M332Bp	Douglas-fir	Pseudotsuga menziesii	1.20036154402512	0.186969069340443	Expansion
377	M332Bp	Quaking aspen	Populus tremuloides	-4.03658728621957	0.24170667222029	Decline
378	M332Bh	Subalpine fir	Abies lasiocarpa	-0.0243627997125991	0.0563595375054592	Stabilty
379	M332Bh	Engelmann spruce	Picea engelmannii	-0.81268728727222	0.293797960084111	Decline
380	M332Bh	Lodgepole pine	Pinus contorta	-0.749013916614514	0.224849146369599	Decline
381	M332Bh	Ponderosa pine	Pinus ponderosa	-5.80919449404911	0	Decline
382	M332Bh	Douglas-fir	Pseudotsuga menziesii	-2.17251831179642	0.151429069433438	Decline
383	331Kb	Ponderosa pine	Pinus ponderosa	1.60961251739425	0.034417053306555	Expansion
384	331Kb	Douglas-fir	Pseudotsuga menziesii	-1.97110787626065	0.202308074165344	Decline
385	331Aa	Lodgepole pine	Pinus contorta	3.56503742869716	2.93679855172973	Expansion
386	331Aa	Ponderosa pine	Pinus ponderosa	4.84085794121334	0.789483272247169	Expansion
387	331Aa	Douglas-fir	Pseudotsuga menziesii	2.52730442292445	2.44693415790908	Expansion
388	331Ki	Lodgepole pine	Pinus contorta	-5.84247390535083	0.279136722356567	Decline
389	331Ki	Douglas-fir	Pseudotsuga menziesii	4.67006125697611	0.281428786758551	Expansion
390	331Ki	Quaking aspen	Populus tremuloides	5.61786763043746	2.57718845581271e-08	Expansion
391	331Kd	Ponderosa pine	Pinus ponderosa	-0.164072470059956	0.0624202686497537	Decline
392	331Kd	Douglas-fir	Pseudotsuga menziesii	-3.43704731669168	0.495469034041147	Decline
393	M332Bg	Subalpine fir	Abies lasiocarpa	-2.0170675888897	0.120755335046152	Decline
394	M332Bg	Engelmann spruce	Picea engelmannii	-3.11355813968836	0.154236059211975	Decline
395	M332Bg	Lodgepole pine	Pinus contorta	-2.37264696257186	0.0733624036323683	Decline
396	M332Bg	Ponderosa pine	Pinus ponderosa	1.12008996636433	0.0950706860253112	Expansion
397	M332Bg	Douglas-fir	Pseudotsuga menziesii	-0.627992742567984	0.0422004089551515	Decline
398	M332Bg	Quaking aspen	Populus tremuloides	-4.67218622970648	0.542408769093275	Decline
399	331Kj	Douglas-fir	Pseudotsuga menziesii	0.677271738060184	0	Expansion
400	M332De	Subalpine fir	Abies lasiocarpa	13.9552900376397	0	Expansion
401	M332De	Engelmann spruce	Picea engelmannii	-1.43835052785961	0.682636836193928	Decline
402	M332De	Lodgepole pine	Pinus contorta	-8.08376303622784	0.0672620479602379	Decline
403	M332De	Ponderosa pine	Pinus ponderosa	-0.503728571371885	0.243295386286173	Decline
404	M332De	Douglas-fir	Pseudotsuga menziesii	0.142104136730809	0.107473578024653	Expansion
405	M332De	Quaking aspen	Populus tremuloides	-9.61538461538461	2.21804983338267e-07	Decline
406	M332Bf	Subalpine fir	Abies lasiocarpa	3.7097623811733	0.433229907421372	Expansion
407	M332Bf	Engelmann spruce	Picea engelmannii	3.34996140038632	0.160423293678591	Expansion
408	M332Bf	Lodgepole pine	Pinus contorta	-6.31623769724899	0.113001701699151	Decline
409	M332Bf	Ponderosa pine	Pinus ponderosa	-4.92683674120482	0.382743369552974	Decline
410	M332Bf	Douglas-fir	Pseudotsuga menziesii	0.0765464018887356	0.048258234134046	Expansion
411	M332Bf	Quaking aspen	Populus tremuloides	1.32273968981293	0	Stabilty
412	M332Df	Subalpine fir	Abies lasiocarpa	-8.69736414137853	0.42339232901293	Decline
413	M332Df	Lodgepole pine	Pinus contorta	-4.75427879356323	0.202886219301978	Decline
414	M332Df	Ponderosa pine	Pinus ponderosa	0.745270289077347	0.132459649073243	Expansion
415	M332Df	Douglas-fir	Pseudotsuga menziesii	-0.215623000321455	0.134898709008213	Decline
416	M332Df	Quaking aspen	Populus tremuloides	4.19768989835496	4.05051486093958e-08	Expansion
417	M332Ba	Subalpine fir	Abies lasiocarpa	-3.41148651734594	0.328261239549916	Decline
418	M332Ba	Engelmann spruce	Picea engelmannii	-2.17631015422495	0.421554722175547	Decline
419	M332Ba	Lodgepole pine	Pinus contorta	-6.79413762353301	0.151988864042919	Decline
420	M332Ba	Ponderosa pine	Pinus ponderosa	-0.679435879820893	0.180688850700022	Decline
421	M332Ba	Douglas-fir	Pseudotsuga menziesii	0.569560774665738	0.122298608200536	Expansion
422	M332Ba	Quaking aspen	Populus tremuloides	1.44471696377088	1.1610355731745e-08	Stabilty
423	M332Aa	Subalpine fir	Abies lasiocarpa	-2.55079507596389	0.159005177211344	Decline
424	M332Aa	Engelmann spruce	Picea engelmannii	-0.395868304354896	0.072754420055503	Decline
425	M332Aa	Lodgepole pine	Pinus contorta	-6.84911332494219	0.0565818328361436	Decline
426	M332Aa	Ponderosa pine	Pinus ponderosa	0.573582737293173	0.0341343143054916	Expansion
427	M332Aa	Douglas-fir	Pseudotsuga menziesii	-0.488781073371983	0.0769395937249625	Decline
428	M332Db	Subalpine fir	Abies lasiocarpa	2.33472173839069	0.177395173681437	Expansion
429	M332Db	Engelmann spruce	Picea engelmannii	0.584209609611337	0.119737497160534	Expansion
430	M332Db	Lodgepole pine	Pinus contorta	-1.90675869767053	0.0750883429234286	Decline
431	M332Db	Ponderosa pine	Pinus ponderosa	0.0220943653969334	0.0939666041555289	Stabilty
432	M332Db	Douglas-fir	Pseudotsuga menziesii	0.497343149716766	0.0390852690243638	Expansion
433	M332Db	Quaking aspen	Populus tremuloides	-0.0766347644451559	0.128241929096544	Stabilty
434	M332Be	Subalpine fir	Abies lasiocarpa	1.65227196949263	1.93197943596727e-08	Expansion
435	M332Be	Lodgepole pine	Pinus contorta	-5.44599977875431	0.390310713557681	Decline
436	M332Be	Ponderosa pine	Pinus ponderosa	-5.2353504068881	6.61348868536739e-08	Stabilty
437	M332Be	Douglas-fir	Pseudotsuga menziesii	0.945831652025589	0.132687066947936	Expansion
438	M332Dk	Lodgepole pine	Pinus contorta	-7.87448460816648	0	Decline
439	M332Dk	Ponderosa pine	Pinus ponderosa	-1.11736737537143	0.235359875428337	Decline
440	M332Dk	Douglas-fir	Pseudotsuga menziesii	0.564363757176889	0.0253343952941078	Expansion
441	M332Dk	Quaking aspen	Populus tremuloides	-6.05052024762149	0	Decline
442	M332Ac	Subalpine fir	Abies lasiocarpa	-3.37716340433456	0.113102111717909	Decline
443	M332Ac	Engelmann spruce	Picea engelmannii	0.0986980136722771	0.0676948279898022	Expansion
444	M332Ac	Lodgepole pine	Pinus contorta	-2.21009339790039	0.0438738021162479	Decline
445	M332Ac	Ponderosa pine	Pinus ponderosa	0.448934710399943	0.0623916928666986	Expansion
446	M332Ac	Douglas-fir	Pseudotsuga menziesii	1.4958441132002	0.0596675354337494	Expansion
447	M332Dh	Subalpine fir	Abies lasiocarpa	3.28527574713349	0.546712760332482	Expansion
448	M332Dh	Engelmann spruce	Picea engelmannii	-2.2192927204309	3.70220055067953	Stabilty
449	M332Dh	Lodgepole pine	Pinus contorta	-2.19340171260755	0.270348251270465	Decline
450	M332Dh	Ponderosa pine	Pinus ponderosa	-5.0129775853845	0.298274898833094	Decline
451	M332Dh	Douglas-fir	Pseudotsuga menziesii	-0.621534610469831	0.0944294085150998	Decline
452	331Na	Ponderosa pine	Pinus ponderosa	0.985656509111685	0.186634113459991	Expansion
453	331Kf	Ponderosa pine	Pinus ponderosa	0.394479074246946	0.045802049895167	Expansion
454	M332Bd	Subalpine fir	Abies lasiocarpa	0.794715280571488	0.196083599318456	Expansion
455	M332Bd	Engelmann spruce	Picea engelmannii	-0.266141868764518	0.0936963495763705	Decline
456	M332Bd	Lodgepole pine	Pinus contorta	-2.22630936034502	0.18505926732471	Decline
457	M332Bd	Douglas-fir	Pseudotsuga menziesii	0.405432277507108	0.066509305126687	Expansion
458	M332Bd	Quaking aspen	Populus tremuloides	-2.12068247737179	1.11243518201827	Decline
459	M332Ab	Subalpine fir	Abies lasiocarpa	-2.63755117473647	0.0823312076212665	Decline
460	M332Ab	Engelmann spruce	Picea engelmannii	-1.81450872368816	0.100234204719713	Decline
461	M332Ab	Lodgepole pine	Pinus contorta	-6.32698449028235	0.0642612351570353	Decline
462	M332Ab	Ponderosa pine	Pinus ponderosa	-3.20605331701931	0.139965756069103	Decline
463	M332Ab	Douglas-fir	Pseudotsuga menziesii	-1.56727303691683	0.0749370304822348	Decline
464	M332Dj	Subalpine fir	Abies lasiocarpa	2.99152337187121	0.199241193234705	Expansion
465	M332Dj	Engelmann spruce	Picea engelmannii	-0.738276090228062	0.0889142795084539	Decline
466	M332Dj	Lodgepole pine	Pinus contorta	-5.53604866134458	0.0610594877390396	Decline
467	M332Dj	Ponderosa pine	Pinus ponderosa	-5.42903616434038	0.349669087806058	Decline
468	M332Dj	Douglas-fir	Pseudotsuga menziesii	0.508139739886708	0.033052689888784	Expansion
469	M332Dj	Quaking aspen	Populus tremuloides	-1.42352109305694	0.274455474951448	Decline
470	M332Bj	Subalpine fir	Abies lasiocarpa	23.7623784523248	NA	Expansion
471	M332Bj	Lodgepole pine	Pinus contorta	-5.67692246504921	1.25576147593024	Decline
472	M332Bj	Douglas-fir	Pseudotsuga menziesii	1.21646714089521	0.0927429715232626	Expansion
473	M332Bj	Quaking aspen	Populus tremuloides	-1.85432778924986	0.398530144012755	Decline
474	331Ke	Ponderosa pine	Pinus ponderosa	1.04380965154961	0.0317635531785208	Expansion
475	M332Bc	Subalpine fir	Abies lasiocarpa	-1.95537560319442	0.181327412356391	Decline
476	M332Bc	Engelmann spruce	Picea engelmannii	-0.197332241188659	0.165892445272936	Decline
477	M332Bc	Lodgepole pine	Pinus contorta	-2.08306441543885	0.0977363502751332	Decline
478	M332Bc	Ponderosa pine	Pinus ponderosa	-0.154606923176495	0.158053131104199	Stabilty
479	M332Bc	Douglas-fir	Pseudotsuga menziesii	0.402991281949878	0.10364073604823	Expansion
480	M332Ao	Subalpine fir	Abies lasiocarpa	-2.6231713974043	0.237221183412503	Decline
481	M332Ao	Engelmann spruce	Picea engelmannii	1.15675841893232	0.113312966799248	Expansion
482	M332Ao	Lodgepole pine	Pinus contorta	-5.69896258349294	0.221124605609426	Decline
483	M332Ao	Ponderosa pine	Pinus ponderosa	-1.39693315723042	0.0678753472217183	Decline
484	M332Ao	Douglas-fir	Pseudotsuga menziesii	0.0468369128385447	0.0707275591719442	Stabilty
485	M332An	Subalpine fir	Abies lasiocarpa	4.33814692354696	0.288897885072201	Expansion
486	M332An	Engelmann spruce	Picea engelmannii	3.97075278709982	0.167372553041645	Expansion
487	M332An	Lodgepole pine	Pinus contorta	6.1857842722439	0.548813559799042	Expansion
488	M332An	Ponderosa pine	Pinus ponderosa	3.42342615185927	0.232605547271172	Expansion
489	M332An	Douglas-fir	Pseudotsuga menziesii	-3.14706277727953	0.28871601899269	Decline
490	M332Eg	Subalpine fir	Abies lasiocarpa	-1.1303743791172	0.288617726298192	Decline
491	M332Eg	Engelmann spruce	Picea engelmannii	-2.19076219544379	0.539245940844013	Decline
492	M332Eg	Lodgepole pine	Pinus contorta	-2.37878587585078	0.253414096373192	Decline
493	M332Eg	Douglas-fir	Pseudotsuga menziesii	1.19023040805414	0.0835155595001173	Expansion
494	331Nb	Ponderosa pine	Pinus ponderosa	-1.67083608364776	0.429963525726116	Decline
495	331Nb	Douglas-fir	Pseudotsuga menziesii	3.25910575921437	0	Stabilty
496	M332Am	Subalpine fir	Abies lasiocarpa	-4.79106362932983	0.113366564398739	Decline
497	M332Am	Engelmann spruce	Picea engelmannii	-1.7468791182189	0.0812089135264461	Decline
498	M332Am	Lodgepole pine	Pinus contorta	-4.35654720062738	0.132873544543003	Decline
499	M332Am	Ponderosa pine	Pinus ponderosa	-4.91003284907504	0.641113361677612	Decline
500	M332Am	Douglas-fir	Pseudotsuga menziesii	-3.88559767540607	0.140809857560087	Decline
501	M332Am	Quaking aspen	Populus tremuloides	1.17063491449182	0	Expansion
502	M332All	Subalpine fir	Abies lasiocarpa	-1.89267521182703	0.109708524759928	Decline
503	M332All	Engelmann spruce	Picea engelmannii	-0.862879693154979	0.166997755649928	Decline
504	M332All	Lodgepole pine	Pinus contorta	-0.921312551621331	0.246986092731992	Decline
505	M332All	Ponderosa pine	Pinus ponderosa	-0.237796796517605	0.113641846107263	Decline
506	M332All	Douglas-fir	Pseudotsuga menziesii	-2.18839562557276	0.273127790824676	Decline
507	M332Ebb	Subalpine fir	Abies lasiocarpa	3.17172151792628	0.542979686733573	Expansion
508	M332Ebb	Engelmann spruce	Picea engelmannii	1.26281386321223	0.125356264964021	Expansion
509	M332Ebb	Lodgepole pine	Pinus contorta	-2.93917952885804	0.145470810670887	Decline
510	M332Ebb	Douglas-fir	Pseudotsuga menziesii	-1.8124320827322	0.158520696844205	Decline
511	M332Ebb	Quaking aspen	Populus tremuloides	-9.94528536479459	0.0330104262240167	Decline
512	M332Ej	Subalpine fir	Abies lasiocarpa	-0.0902879820315085	0.064586354167971	Decline
513	M332Ej	Engelmann spruce	Picea engelmannii	3.17727008081271	0.0604645177649694	Expansion
514	M332Ej	Lodgepole pine	Pinus contorta	0.0647585307365322	0.271437671026172	Stabilty
515	M332Ej	Douglas-fir	Pseudotsuga menziesii	1.62263016336834	0.249919408454888	Expansion
516	M332Ej	Quaking aspen	Populus tremuloides	-2.14636990888666	0	Decline
517	M332Dc	Subalpine fir	Abies lasiocarpa	0.390630055066822	0.160528388748579	Expansion
518	M332Dc	Engelmann spruce	Picea engelmannii	0.377028333934862	0.0490084328410754	Expansion
519	M332Dc	Lodgepole pine	Pinus contorta	-2.66930762233579	0.171018923779731	Decline
520	M332Dc	Douglas-fir	Pseudotsuga menziesii	0.911949074023888	0.0997997295055346	Expansion
521	M332Eee	Subalpine fir	Abies lasiocarpa	0.465378621117517	0.16931747101787	Expansion
522	M332Eee	Engelmann spruce	Picea engelmannii	-0.551460073277917	0.205800174051023	Decline
523	M332Eee	Lodgepole pine	Pinus contorta	-1.83071860301475	0.0794052627777074	Decline
524	M332Eee	Douglas-fir	Pseudotsuga menziesii	-2.42979347523994	0.335095568960466	Decline
525	M332Eee	Quaking aspen	Populus tremuloides	-10	0	Decline
526	M332Ee	Subalpine fir	Abies lasiocarpa	0.542728289655249	0.184809366119038	Expansion
527	M332Ee	Engelmann spruce	Picea engelmannii	0.33937262701344	NA	Expansion
528	M332Ee	Lodgepole pine	Pinus contorta	-2.96158315333934	0.152533276464799	Decline
529	M332Ee	Ponderosa pine	Pinus ponderosa	-5.07971921159122	0.402584314590648	Decline
530	M332Ee	Douglas-fir	Pseudotsuga menziesii	-0.633337989885893	0.063628764214482	Decline
531	M332Ap	Subalpine fir	Abies lasiocarpa	-9.74486031494292	0.0612415590670417	Decline
532	M332Ap	Engelmann spruce	Picea engelmannii	-10.1010101010101	0	Decline
533	M332Ap	Lodgepole pine	Pinus contorta	-8.73175898157453	0.301057200381443	Decline
534	M332Ap	Ponderosa pine	Pinus ponderosa	-4.32470428713795	0.338714179792418	Decline
535	M332Ap	Douglas-fir	Pseudotsuga menziesii	-9.27601580990854	0.0844271060901056	Decline
536	M332Dp	Subalpine fir	Abies lasiocarpa	0.923485774940674	0.932919951809876	Expansion
537	M332Dp	Engelmann spruce	Picea engelmannii	8.4426981994214	0.414733181193428	Expansion
538	M332Dp	Lodgepole pine	Pinus contorta	-5.57988797849446	0.628486220053276	Decline
539	M332Dp	Douglas-fir	Pseudotsuga menziesii	-0.0365750793839631	0.134981998579872	Stabilty
540	M332Ehh	Subalpine fir	Abies lasiocarpa	0.177855653720191	0.176426843097762	Expansion
541	M332Ehh	Engelmann spruce	Picea engelmannii	1.52165311749159	0.178657498826192	Expansion
542	M332Ehh	Lodgepole pine	Pinus contorta	-1.67340656608293	0.0942197163483137	Decline
543	M332Ehh	Douglas-fir	Pseudotsuga menziesii	2.18158989808064	0.169361080258555	Expansion
544	M332Ax	Ponderosa pine	Pinus ponderosa	-5.30531800412001	0.545269281312902	Decline
545	M332Ax	Douglas-fir	Pseudotsuga menziesii	-6.38447745580603	0.207952619446401	Decline
546	331Mi	Ponderosa pine	Pinus ponderosa	18.8775342404419	3.47647216393662	Expansion
547	M332Fi	Subalpine fir	Abies lasiocarpa	-2.85142788078139	0.224319631015762	Decline
548	M332Fi	Engelmann spruce	Picea engelmannii	-1.41626021564191	0.180292271362224	Decline
549	M332Fi	Lodgepole pine	Pinus contorta	-3.80678245354487	0.139037208707266	Decline
550	M332Fi	Ponderosa pine	Pinus ponderosa	2.54442576220551	0	Expansion
551	M332Fi	Douglas-fir	Pseudotsuga menziesii	-3.01395471868847	0.168079253070149	Decline
552	M332Ekk	Subalpine fir	Abies lasiocarpa	-2.86517488486996	0.342149818766152	Decline
553	M332Ekk	Engelmann spruce	Picea engelmannii	-3.20018532674138	0.729777937083945	Decline
554	M332Ekk	Lodgepole pine	Pinus contorta	-6.40050479805606	0.229343460172657	Decline
555	M332Ekk	Douglas-fir	Pseudotsuga menziesii	-0.749551010998453	0.113215782777371	Decline
556	M332Ekk	Quaking aspen	Populus tremuloides	3.29372815858622	0	Expansion
557	M332Al	Subalpine fir	Abies lasiocarpa	0.745407160682421	0.746508168351548	Stabilty
558	M332Al	Engelmann spruce	Picea engelmannii	1.73673515057229	0.0357023324386036	Expansion
559	M332Al	Lodgepole pine	Pinus contorta	-2.73983486315783	0.390190259312475	Decline
560	M332Al	Ponderosa pine	Pinus ponderosa	-9.95511821172723	0.00688048931933445	Decline
561	M332Al	Douglas-fir	Pseudotsuga menziesii	1.37643858628319	0.0624193686702132	Expansion
562	M332Ak	Subalpine fir	Abies lasiocarpa	11.5249417793816	2.97247109946008	Expansion
563	M332Ak	Engelmann spruce	Picea engelmannii	3.81994419882558	0.289504292834049	Expansion
564	M332Ak	Lodgepole pine	Pinus contorta	1.17528430913851	0.564882277025906	Expansion
565	M332Ak	Ponderosa pine	Pinus ponderosa	12.0767400343777	0.275791503538316	Expansion
566	M332Ak	Douglas-fir	Pseudotsuga menziesii	8.84124911463408	1.29921810855673	Expansion
567	M332Az	Subalpine fir	Abies lasiocarpa	0.180078528759467	0.046260168512512	Expansion
568	M332Az	Engelmann spruce	Picea engelmannii	1.84293238017853	0.0768286830348893	Expansion
569	M332Az	Lodgepole pine	Pinus contorta	-2.47587829356382	0.12445786733706	Decline
570	M332Az	Ponderosa pine	Pinus ponderosa	1.04902012771521	0.0758254595769103	Expansion
571	M332Az	Douglas-fir	Pseudotsuga menziesii	-0.000935690612404758	0.0796342576851845	Stabilty
572	M332Az	Quaking aspen	Populus tremuloides	-7.30963688960755	0.798774881369934	Decline
573	M332Ar	Subalpine fir	Abies lasiocarpa	-0.0371521990610085	0.163518172190935	Stabilty
574	M332Ar	Engelmann spruce	Picea engelmannii	-0.435062095155665	0.0344083640765805	Decline
575	M332Ar	Lodgepole pine	Pinus contorta	-5.01738769340183	0.115708997348856	Decline
576	M332Ar	Douglas-fir	Pseudotsuga menziesii	-0.427449227697311	0.121474663334527	Decline
577	M332Egg	Douglas-fir	Pseudotsuga menziesii	0.391228502922441	0.000369987839745831	Expansion
578	M332Ai	Subalpine fir	Abies lasiocarpa	-5.30387875933265	0.163621421534526	Decline
579	M332Ai	Engelmann spruce	Picea engelmannii	-0.99174992087498	0.186466788621486	Decline
580	M332Ai	Lodgepole pine	Pinus contorta	-4.23484195276195	0.162842213818082	Decline
581	M332Ai	Ponderosa pine	Pinus ponderosa	1.11554493512472	0.214572596447879	Expansion
582	M332Ai	Douglas-fir	Pseudotsuga menziesii	-3.27796304140003	0.154140864779199	Decline
583	M332En	Subalpine fir	Abies lasiocarpa	3.38873731424029	0.1013658587353	Expansion
584	M332En	Engelmann spruce	Picea engelmannii	-0.849172480115342	0	Stabilty
585	M332En	Lodgepole pine	Pinus contorta	-6.08310857858933	0.0910109689739023	Decline
586	M332En	Douglas-fir	Pseudotsuga menziesii	1.45398233033883	0.146205673993678	Expansion
587	M332En	Quaking aspen	Populus tremuloides	-7.79999953729898	NA	Stabilty
588	M332Ah	Subalpine fir	Abies lasiocarpa	-6.93505342416041	0.158307350225784	Decline
589	M332Ah	Engelmann spruce	Picea engelmannii	-1.02639642232593	0.204174260458268	Decline
590	M332Ah	Lodgepole pine	Pinus contorta	-3.14874102938575	0.165478407318917	Decline
591	M332Ah	Ponderosa pine	Pinus ponderosa	1.59277111399187	0.118846389945542	Expansion
592	M332Ah	Douglas-fir	Pseudotsuga menziesii	-0.246533315700443	0.0654036143746794	Decline
593	M331Am	Subalpine fir	Abies lasiocarpa	1.3962100947354	0.223739532730904	Expansion
594	M331Am	Engelmann spruce	Picea engelmannii	1.34160536605955	0.0750186232811055	Expansion
595	M331Am	Lodgepole pine	Pinus contorta	-1.1659815809506	0.168166827973574	Decline
596	M331Am	Douglas-fir	Pseudotsuga menziesii	-0.00221155005075647	0.168742766290492	Stabilty
597	M332Eh	Subalpine fir	Abies lasiocarpa	0.442108763083533	0.0930051251759038	Expansion
598	M332Eh	Engelmann spruce	Picea engelmannii	1.58150149525787	0.153019911810582	Expansion
599	M332Eh	Lodgepole pine	Pinus contorta	-2.91422360015322	0.0786161181030759	Decline
600	M332Eh	Douglas-fir	Pseudotsuga menziesii	0.290545073566913	0.123417328174202	Expansion
601	M332Fg	Subalpine fir	Abies lasiocarpa	-1.63197497182665	0.190744093534901	Decline
602	M332Fg	Engelmann spruce	Picea engelmannii	-4.91151230613793	0.364936470049961	Decline
603	M332Fg	Lodgepole pine	Pinus contorta	-4.72074100439702	0.132098605285864	Decline
604	M332Fg	Ponderosa pine	Pinus ponderosa	-10.3092783505155	0	Decline
605	M332Fg	Douglas-fir	Pseudotsuga menziesii	-1.55778449158013	0.0834142538787255	Decline
606	M332As	Subalpine fir	Abies lasiocarpa	-2.40958363257129	0.178908879133946	Decline
607	M332As	Engelmann spruce	Picea engelmannii	-1.76203777377706	0.630554241023062	Decline
608	M332As	Lodgepole pine	Pinus contorta	-2.71882418564757	0.254617901893295	Decline
609	M332As	Douglas-fir	Pseudotsuga menziesii	-3.32337569104671	0.186173322989541	Decline
610	331Gi	Ponderosa pine	Pinus ponderosa	-0.685365498831552	0.177064117301471	Decline
611	M331Ae	Subalpine fir	Abies lasiocarpa	19.2491645970734	0	Stabilty
612	M331Ae	Lodgepole pine	Pinus contorta	4.34734719764065	0.360292846524836	Expansion
613	M331Ae	Douglas-fir	Pseudotsuga menziesii	2.4079014901905	0.0939330133312373	Expansion
614	M331Ae	Quaking aspen	Populus tremuloides	-0.116275783532895	1.03000517040192	Stabilty
615	342Dd	Lodgepole pine	Pinus contorta	2.70877611159012	0.791715985443427	Expansion
616	342Dd	Quaking aspen	Populus tremuloides	13.9530494375515	3.95367033337273	Expansion
617	331Gg	Ponderosa pine	Pinus ponderosa	18.3140279452887	9.5414111329777e-08	Stabilty
618	M332Au	Subalpine fir	Abies lasiocarpa	-5.35739645213988	0.492239189648932	Decline
619	M332Au	Lodgepole pine	Pinus contorta	-7.68959751718366	0.965269343082015	Decline
620	M332Au	Ponderosa pine	Pinus ponderosa	6.48701964620389	1.0983816393039	Expansion
621	M332Au	Douglas-fir	Pseudotsuga menziesii	0.0912340664148564	0.104515535636037	Stabilty
622	M332Au	Quaking aspen	Populus tremuloides	14.5944553981058	1.08657049460025e-07	Expansion
623	M332Fd	Subalpine fir	Abies lasiocarpa	1.2061632818449	0.247691643617508	Expansion
624	M332Fd	Engelmann spruce	Picea engelmannii	8.85467679722125	3.31271092875484	Expansion
625	M332Fd	Lodgepole pine	Pinus contorta	1.21808107399939	0.0368045695615532	Expansion
626	M332Fd	Douglas-fir	Pseudotsuga menziesii	0.290798832751266	0.154867590371126	Expansion
627	342He	Subalpine fir	Abies lasiocarpa	-4.58645772242079	0.437265071398449	Decline
628	342He	Engelmann spruce	Picea engelmannii	1.42909869273643	0	Stabilty
629	342He	Lodgepole pine	Pinus contorta	-6.30062007676906	7.9437819010379e-08	Decline
630	342He	Ponderosa pine	Pinus ponderosa	3.02789042224826	0.25796488815234	Expansion
631	342He	Douglas-fir	Pseudotsuga menziesii	1.05218257869377	0.37148221870013	Expansion
632	342He	Quaking aspen	Populus tremuloides	21.4000915176312	10.0487160614417	Expansion
633	M332Ag	Subalpine fir	Abies lasiocarpa	-9.9009900990099	0	Stabilty
634	M332Ag	Ponderosa pine	Pinus ponderosa	2.27336903149172	0.219000904544054	Expansion
635	M332Ag	Douglas-fir	Pseudotsuga menziesii	1.19909382030882	0.12787339096131	Expansion
636	M332Af	Subalpine fir	Abies lasiocarpa	2.69853799122402	0.254717432201175	Expansion
637	M332Af	Ponderosa pine	Pinus ponderosa	2.21199229975829	0.0821351985538802	Expansion
638	M332Af	Douglas-fir	Pseudotsuga menziesii	1.42848710728408	0.142116103332789	Expansion
639	M332At	Subalpine fir	Abies lasiocarpa	-0.530028425245945	0.0827525252856241	Decline
640	M332At	Engelmann spruce	Picea engelmannii	0.46825545146221	0.11118398856298	Expansion
641	M332At	Lodgepole pine	Pinus contorta	-1.57715808872289	0.181691956375475	Decline
642	M332At	Douglas-fir	Pseudotsuga menziesii	-0.262399336779898	0.141403451474936	Decline
643	M332Ad	Subalpine fir	Abies lasiocarpa	-0.352470714460664	0.162696160008478	Decline
644	M332Ad	Engelmann spruce	Picea engelmannii	2.50682217702352	0.0149952184272606	Expansion
645	M332Ad	Lodgepole pine	Pinus contorta	8.38109854197741	1.09501579690041	Expansion
646	M332Ad	Ponderosa pine	Pinus ponderosa	1.61584827825902	0.0853625447110701	Expansion
647	M332Ad	Douglas-fir	Pseudotsuga menziesii	1.23483194904826	0.417963266752979	Expansion
648	M332Ad	Quaking aspen	Populus tremuloides	17.4634717244733	7.48166426377936	Expansion
649	342Ch	Douglas-fir	Pseudotsuga menziesii	8.68672772014393	2.99587467158257	Expansion
650	342Ch	Quaking aspen	Populus tremuloides	-1.02695014649739	4.98408780139716	Stabilty
651	M332Ae	Subalpine fir	Abies lasiocarpa	-1.4252951646835	0.15622133783984	Decline
652	M332Ae	Lodgepole pine	Pinus contorta	-0.96248392275513	0.282874384695559	Decline
653	M332Ae	Ponderosa pine	Pinus ponderosa	0.817263970327613	0.633955328035121	Expansion
654	M332Ae	Douglas-fir	Pseudotsuga menziesii	-3.04639579139775	0.273977764064965	Decline
655	M332Ay	Subalpine fir	Abies lasiocarpa	-1.04416420014006	0.376385960041189	Decline
656	M332Ay	Engelmann spruce	Picea engelmannii	0.039653247587589	0.2226200662741	Stabilty
657	M332Ay	Lodgepole pine	Pinus contorta	-0.934523989152983	0.201065714611246	Decline
658	M332Ay	Ponderosa pine	Pinus ponderosa	-5.24044788197126	0.616521756995966	Decline
659	M332Ay	Douglas-fir	Pseudotsuga menziesii	-0.887172248647989	0.183301306995639	Decline
660	M332Ay	Quaking aspen	Populus tremuloides	10.5999946649395	4.23599551664478	Expansion
661	M332Fb	Subalpine fir	Abies lasiocarpa	-4.24727499496282	0.581960312442957	Decline
662	M332Fb	Engelmann spruce	Picea engelmannii	-0.0296495929020565	0.212388419322891	Stabilty
663	M332Fb	Lodgepole pine	Pinus contorta	-8.27746734264158	0.470254520136979	Decline
664	M332Fb	Douglas-fir	Pseudotsuga menziesii	-1.61663998612913	0.17734257809734	Decline
665	M332Fb	Quaking aspen	Populus tremuloides	7.94791068705254	2.62941366408806	Expansion
666	342Dg	Subalpine fir	Abies lasiocarpa	5.17489955127026	0	Expansion
667	342Dg	Utah juniper	Juniperus osteosperma	0.655877375781448	0.0168610192766376	Expansion
668	342Dg	Lodgepole pine	Pinus contorta	9.72545990201016	7.77001553608905e-08	Stabilty
669	342Dg	Douglas-fir	Pseudotsuga menziesii	11.3139977048525	NA	Stabilty
670	342Dg	Quaking aspen	Populus tremuloides	10.4083455636933	1.2363660951773	Expansion
671	M332Gm	Subalpine fir	Abies lasiocarpa	-0.498205307196672	0.123869307213142	Decline
672	M332Gm	Engelmann spruce	Picea engelmannii	1.67657840166754	0.207296823010371	Expansion
673	M332Gm	Lodgepole pine	Pinus contorta	0.633783909729803	0.42852322384205	Expansion
674	M332Gm	Ponderosa pine	Pinus ponderosa	-6.62729976345566	4.50638485333652e-07	Stabilty
675	M332Gm	Douglas-fir	Pseudotsuga menziesii	2.09409960280999	0.0487816059305992	Expansion
676	342Hd	Ponderosa pine	Pinus ponderosa	3.33043312477289	0.162602782454758	Expansion
677	342Hd	Douglas-fir	Pseudotsuga menziesii	0.800550043943534	0.0547572773057431	Expansion
678	342Hd	Quaking aspen	Populus tremuloides	0.346629533719502	0	Expansion
679	M332Aj	Subalpine fir	Abies lasiocarpa	14.9996928978951	11.143907847127	Expansion
680	M332Aj	Engelmann spruce	Picea engelmannii	-0.655904067208569	0.101075607358912	Decline
681	M332Aj	Lodgepole pine	Pinus contorta	-6.46914731514512	1.98830058978932	Decline
682	M332Aj	Ponderosa pine	Pinus ponderosa	0.639532157683887	0.0922147445785986	Expansion
683	M332Aj	Douglas-fir	Pseudotsuga menziesii	3.06792177663515	0.374870675670409	Expansion
684	M332Av	Subalpine fir	Abies lasiocarpa	2.17123552702033	0.184546729226687	Expansion
685	M332Av	Engelmann spruce	Picea engelmannii	6.65788140819021	2.9561493772116	Expansion
686	M332Av	Lodgepole pine	Pinus contorta	-0.42474765065345	0.268834121814011	Decline
687	M332Av	Ponderosa pine	Pinus ponderosa	-0.725640103398858	0.376638210641264	Decline
688	M332Av	Douglas-fir	Pseudotsuga menziesii	-0.196884419115169	0.276164095542642	Stabilty
689	M332Fc	Subalpine fir	Abies lasiocarpa	-0.564079188367421	0.34591874115614	Decline
690	M332Fc	Lodgepole pine	Pinus contorta	-8.40735934596458	NA	Stabilty
691	M332Fc	Douglas-fir	Pseudotsuga menziesii	0.366086110011967	0.228131893529271	Expansion
692	M332Fc	Quaking aspen	Populus tremuloides	5.70199393092238	4.41528832304084	Expansion
693	M332Aw	Subalpine fir	Abies lasiocarpa	5.78313569663873	1.0012315693572e-07	Stabilty
694	M332Aw	Douglas-fir	Pseudotsuga menziesii	-0.543909450379704	0.414220020594919	Decline
695	M332Aw	Quaking aspen	Populus tremuloides	0.477276391379059	0.5283809700575	Expansion
696	342Dm	Quaking aspen	Populus tremuloides	-1.42316788715279	0.173827517634965	Decline
697	M332Fa	Ponderosa pine	Pinus ponderosa	1.70590520123824	0	Stabilty
698	M332Fa	Douglas-fir	Pseudotsuga menziesii	-7.8838188503109	1.47050377875112	Decline
699	M331Db	Douglas-fir	Pseudotsuga menziesii	1.6382281212214	0	Expansion
700	M331Du	Subalpine fir	Abies lasiocarpa	3.95001330830353	0	Stabilty
701	M331Du	Utah juniper	Juniperus osteosperma	0.678001805833573	0.0921511304340066	Expansion
702	M331Du	Douglas-fir	Pseudotsuga menziesii	0.407246841676538	0.663467714714312	Stabilty
703	M331Du	Quaking aspen	Populus tremuloides	-2.67858450525059	0.522065872169377	Decline
704	M331Di	Utah juniper	Juniperus osteosperma	0.822241052571603	0.00577332619070919	Expansion
705	M331Di	Douglas-fir	Pseudotsuga menziesii	-10.1010101010101	NA	Decline
706	M331Dk	Subalpine fir	Abies lasiocarpa	9.85197044936997	2.99731679932066	Expansion
707	M331Dk	Douglas-fir	Pseudotsuga menziesii	1.41810767424606	0.096112598154943	Expansion
708	M331Dk	Quaking aspen	Populus tremuloides	-0.347422268715773	0.309904670324399	Decline
709	342Ja	Subalpine fir	Abies lasiocarpa	-1.34532215403707	0.32168248231496	Decline
710	342Ja	Utah juniper	Juniperus osteosperma	-0.131746621245228	0.0476453423881145	Decline
711	342Ja	Lodgepole pine	Pinus contorta	-5.63758813595907	0.572471123207138	Decline
712	342Ja	Douglas-fir	Pseudotsuga menziesii	2.79253074777918	0.240276129109908	Expansion
713	342Ja	Quaking aspen	Populus tremuloides	0.0600494591194567	0.154562124234555	Stabilty
714	341Gb	Subalpine fir	Abies lasiocarpa	0.0715225538917046	0.365003329906478	Stabilty
715	341Gb	Utah juniper	Juniperus osteosperma	0.640514845599385	0	Expansion
716	341Gb	Quaking aspen	Populus tremuloides	-1.98499162000948	0.0892177096007894	Decline
717	M331Dm	Subalpine fir	Abies lasiocarpa	2.46301771755937	0.111773551579174	Expansion
718	M331Dm	Utah juniper	Juniperus osteosperma	0.753556937265374	NA	Expansion
719	M331Dm	Engelmann spruce	Picea engelmannii	1.84643208631197	0.171282148231724	Expansion
720	M331Dm	Lodgepole pine	Pinus contorta	-2.99613260491049	0.620552533020669	Decline
721	M331Dm	Douglas-fir	Pseudotsuga menziesii	1.32719418523991	0.0482869231642224	Expansion
722	M331Dm	Quaking aspen	Populus tremuloides	-1.03512180155751	0.431873121240212	Decline
723	M331Do	Subalpine fir	Abies lasiocarpa	-1.3410866513764	0.255682174148725	Decline
724	M331Do	Utah juniper	Juniperus osteosperma	0.943239411215569	0.224923958576516	Expansion
725	M331Do	Engelmann spruce	Picea engelmannii	1.98396916535279	0.137684662597004	Expansion
726	M331Do	Douglas-fir	Pseudotsuga menziesii	0.908392285283224	0.0342777442759989	Expansion
727	M331Do	Quaking aspen	Populus tremuloides	-0.40518587736064	0.839173929652849	Stabilty
728	M331Dn	Subalpine fir	Abies lasiocarpa	2.36620154054579	0.14336236063508	Expansion
729	M331Dn	Utah juniper	Juniperus osteosperma	-9.70873786407767	NA	Decline
730	M331Dn	Engelmann spruce	Picea engelmannii	1.75941871407849	0.0767043521252068	Expansion
731	M331Dn	Lodgepole pine	Pinus contorta	-1.10385415365502	0.220924998804327	Decline
732	M331Dn	Douglas-fir	Pseudotsuga menziesii	1.45790007173975	0.110302580061796	Expansion
733	M331Dn	Quaking aspen	Populus tremuloides	-0.228445242950204	0.117552727772834	Decline
734	342Db	Utah juniper	Juniperus osteosperma	-1.25902413877805	0.541181779305044	Decline
735	342Cc	Quaking aspen	Populus tremuloides	7.70297765408011	0	Expansion
736	M331Dd	Subalpine fir	Abies lasiocarpa	0.701747261656052	0.102623275551107	Expansion
737	M331Dd	Engelmann spruce	Picea engelmannii	1.35614162879978	0.126913586106974	Expansion
738	M331Dd	Lodgepole pine	Pinus contorta	-0.304589145563923	0.186837564836813	Decline
739	M331Dd	Douglas-fir	Pseudotsuga menziesii	0.744761293645651	0.0989553951756274	Expansion
740	M331Dd	Quaking aspen	Populus tremuloides	1.14529286165436	0.252741358201813	Expansion
741	342Jb	Utah juniper	Juniperus osteosperma	-0.3567003061304	0.205677877563752	Decline
742	342Ea	Subalpine fir	Abies lasiocarpa	1.1383571996474	0	Stabilty
743	342Ea	Utah juniper	Juniperus osteosperma	-0.117596779807527	0.0886866328658086	Decline
744	342Ea	Lodgepole pine	Pinus contorta	-3.68444999993187	NA	Decline
745	342Ea	Quaking aspen	Populus tremuloides	0.568473593217599	0.633925448147715	Stabilty
746	M261Df	Lodgepole pine	Pinus contorta	1.8299294794675	0.169936621750148	Expansion
747	M261Df	Ponderosa pine	Pinus ponderosa	3.42898011185777	0.159257650273907	Expansion
748	M261Df	Douglas-fir	Pseudotsuga menziesii	2.11909543218449	0.280890384573237	Expansion
749	M261Df	Quaking aspen	Populus tremuloides	-8.05916608203561	NA	Stabilty
750	M261Ga	Lodgepole pine	Pinus contorta	-0.0743902213902467	2.74250606709841	Stabilty
751	M261Ga	Ponderosa pine	Pinus ponderosa	1.11949090151253	0.105077866795249	Expansion
752	M261Ga	Douglas-fir	Pseudotsuga menziesii	0.914727399874204	0	Stabilty
753	263Ab	Douglas-fir	Pseudotsuga menziesii	2.08118925041141	0.0509872920360871	Expansion
754	342Ba	Ponderosa pine	Pinus ponderosa	1.16406301337958	0.09475313973299	Expansion
755	M261Ab	Lodgepole pine	Pinus contorta	25.637682422866	5.61174997024916	Expansion
756	M261Ab	Ponderosa pine	Pinus ponderosa	10.00313183636	3.05162150328276	Expansion
757	M261Ab	Douglas-fir	Pseudotsuga menziesii	1.51830926265479	0.0977383190797481	Expansion
758	M261Ad	Lodgepole pine	Pinus contorta	-0.393253189745374	NA	Decline
759	M261Ad	Ponderosa pine	Pinus ponderosa	0.255542709408127	0.49550781056467	Stabilty
760	M261Ad	Douglas-fir	Pseudotsuga menziesii	0.870355948777361	0.073217250161826	Expansion
761	M261Dh	Engelmann spruce	Picea engelmannii	5.42715762314051	7.02178262645244e-08	Expansion
762	M261Dh	Lodgepole pine	Pinus contorta	2.2503171260563	0.154426484657387	Expansion
763	M261Dh	Ponderosa pine	Pinus ponderosa	4.76265097399169	0.169512128983223	Expansion
764	M261Dh	Douglas-fir	Pseudotsuga menziesii	1.60431467926349	0.195693138752719	Expansion
765	M261Gc	Lodgepole pine	Pinus contorta	1.7781426307893	0.296735196123811	Expansion
766	M261Gc	Ponderosa pine	Pinus ponderosa	0.51643033596686	0.0382899946744471	Expansion
767	M261Gc	Douglas-fir	Pseudotsuga menziesii	2.28027579004958	0.0976858701934838	Expansion
768	M261Gc	Quaking aspen	Populus tremuloides	1.72381519556369	0.0244838325389902	Expansion
769	M261Af	Ponderosa pine	Pinus ponderosa	3.25631882580762	1.13374287468434	Expansion
770	M261Af	Douglas-fir	Pseudotsuga menziesii	0.609486539691525	0.0550703816727876	Expansion
771	M261Ae	Ponderosa pine	Pinus ponderosa	-0.793797946226747	0.103128098039702	Decline
772	M261Ae	Douglas-fir	Pseudotsuga menziesii	0.58186306545993	0.0622735241536643	Expansion
773	M261Da	Ponderosa pine	Pinus ponderosa	1.07851797187032	0.449470733071824	Expansion
774	M261Da	Douglas-fir	Pseudotsuga menziesii	0.861619452763532	0.318249854630859	Expansion
775	M242Ag	Douglas-fir	Pseudotsuga menziesii	2.83126507730961	0.036474819967843	Expansion
776	M242Cd	Subalpine fir	Abies lasiocarpa	-8.14195732830912	0.236800603042303	Decline
777	M242Cd	Engelmann spruce	Picea engelmannii	-3.08736131623941	0.531942769904778	Decline
778	M242Cd	Lodgepole pine	Pinus contorta	-3.27947601953155	0.398038993538145	Decline
779	M242Cd	Ponderosa pine	Pinus ponderosa	1.09623814424216	0.2179276224196	Expansion
780	M242Cd	Douglas-fir	Pseudotsuga menziesii	0.237629996490926	0.21081357382251	Expansion
781	342Hb	Ponderosa pine	Pinus ponderosa	2.41405397011899	0.700232019492376	Expansion
782	342Ha	Ponderosa pine	Pinus ponderosa	1.03630755170288	0.0406964114073532	Expansion
783	342Ha	Douglas-fir	Pseudotsuga menziesii	4.02292777005907	2.14676037621717	Expansion
784	342Hc	Ponderosa pine	Pinus ponderosa	1.57130308335349	0.0610304962228142	Expansion
785	342Hc	Douglas-fir	Pseudotsuga menziesii	-0.843570828051254	0.218614017532342	Decline
786	M261Ax	Ponderosa pine	Pinus ponderosa	31.9171951576385	4.9785806695864e-08	Expansion
787	M261Ax	Douglas-fir	Pseudotsuga menziesii	0.812580769216513	0.0912560110427535	Expansion
788	M332Gp	Subalpine fir	Abies lasiocarpa	-6.17286665619116	0.168224014914989	Decline
789	M332Gp	Engelmann spruce	Picea engelmannii	1.66065976054783	0.824704657357353	Expansion
790	M332Gp	Lodgepole pine	Pinus contorta	0.833313465187344	0.442934077102586	Expansion
791	M332Gp	Ponderosa pine	Pinus ponderosa	0.895994151278236	0.0223022868908127	Expansion
792	M332Gp	Douglas-fir	Pseudotsuga menziesii	0.61484050545821	0.175687565370284	Expansion
793	M242Ce	Subalpine fir	Abies lasiocarpa	-10.1010101010101	0	Decline
794	M242Ce	Engelmann spruce	Picea engelmannii	2.31134645956054	0.500890648063139	Expansion
795	M242Ce	Lodgepole pine	Pinus contorta	2.28069372315744	0.0548570190736716	Expansion
796	M242Ce	Ponderosa pine	Pinus ponderosa	1.47804958743925	0.023099464644407	Expansion
797	M242Ce	Douglas-fir	Pseudotsuga menziesii	0.932223649553026	0.101457123304047	Expansion
798	M242Ce	Quaking aspen	Populus tremuloides	0.154162727434768	0.112910709184845	Expansion
799	M332Gb	Subalpine fir	Abies lasiocarpa	-4.54742636133925	NA	Decline
800	M332Gb	Engelmann spruce	Picea engelmannii	2.0049847745508	1.62974386578491	Expansion
801	M332Gb	Lodgepole pine	Pinus contorta	2.91094745802795	0.658165947069394	Expansion
802	M332Gb	Ponderosa pine	Pinus ponderosa	1.6659192935155	0.0544335227706353	Expansion
803	M332Gb	Douglas-fir	Pseudotsuga menziesii	2.02244881767198	0.063501436571506	Expansion
804	M261Ao	Lodgepole pine	Pinus contorta	-9.80392156862745	NA	Decline
805	M261Ao	Ponderosa pine	Pinus ponderosa	2.2518186318254	0.0704689497516508	Expansion
806	M261Ao	Douglas-fir	Pseudotsuga menziesii	1.73036498560125	0.0239909396706711	Expansion
807	M242Bg	Subalpine fir	Abies lasiocarpa	-1.64779992587859	3.39052134596367e-08	Decline
808	M242Bg	Engelmann spruce	Picea engelmannii	1.83022836227811	1.66473258063116	Expansion
809	M242Bg	Lodgepole pine	Pinus contorta	1.86268561558526	0.599348033932757	Expansion
810	M242Bg	Ponderosa pine	Pinus ponderosa	2.09726361222614	0.140000128962313	Expansion
811	M242Bg	Douglas-fir	Pseudotsuga menziesii	1.77756989221165	0.0333614818853943	Expansion
812	M332Gh	Subalpine fir	Abies lasiocarpa	6.89006149606584	6.19591532243961e-08	Expansion
813	M332Gh	Engelmann spruce	Picea engelmannii	-6.42524729089699	0.336745720010811	Decline
814	M332Gh	Lodgepole pine	Pinus contorta	2.82614753255031	0.252248921597804	Expansion
815	M332Gh	Ponderosa pine	Pinus ponderosa	0.146191948961319	0.0432580296746252	Expansion
816	M332Gh	Douglas-fir	Pseudotsuga menziesii	1.63622381299131	0.0392081809056992	Expansion
817	M332Gh	Quaking aspen	Populus tremuloides	12.9339865352934	5.87476628788152	Expansion
818	M242Be	Subalpine fir	Abies lasiocarpa	1.73898104967671	0.466797731778501	Expansion
819	M242Be	Engelmann spruce	Picea engelmannii	-0.295492790729567	0.160568871983767	Decline
820	M242Be	Lodgepole pine	Pinus contorta	-1.39438389166005	0.088872146616001	Decline
821	M242Be	Ponderosa pine	Pinus ponderosa	1.16430472564688	0.0863936359635238	Expansion
822	M242Be	Douglas-fir	Pseudotsuga menziesii	1.28377893207467	0.141296628581554	Expansion
823	M261Ay	Lodgepole pine	Pinus contorta	-0.792575936486112	NA	Decline
824	M261Ay	Ponderosa pine	Pinus ponderosa	-5.03650936652859	NA	Decline
825	M261Ay	Douglas-fir	Pseudotsuga menziesii	0.767583556417519	0.0416165993735231	Expansion
826	342Bb	Utah juniper	Juniperus osteosperma	0.255189581329882	0.0446340582251351	Expansion
827	342Bb	Ponderosa pine	Pinus ponderosa	-3.84751480428984	0.259754464866879	Decline
828	342Bb	Quaking aspen	Populus tremuloides	-0.52026608759084	0.0553705821849402	Decline
829	M261Aa	Lodgepole pine	Pinus contorta	-7.73542946364128	0.342751001998945	Decline
830	M261Aa	Ponderosa pine	Pinus ponderosa	5.80509563653769	0.423719996445749	Expansion
831	M261Aa	Douglas-fir	Pseudotsuga menziesii	0.758398734551204	0.0245305136791459	Expansion
832	M261Av	Ponderosa pine	Pinus ponderosa	5.44221970443588	0.309599862332107	Expansion
833	M261Av	Douglas-fir	Pseudotsuga menziesii	2.02861679157121	0.0675314287203144	Expansion
834	M242Cf	Lodgepole pine	Pinus contorta	5.61467285471605	0.0794572674992989	Expansion
835	M242Cf	Ponderosa pine	Pinus ponderosa	0.93715286424232	0.0539957076892658	Expansion
836	M242Ah	Douglas-fir	Pseudotsuga menziesii	3.00877826714014	0.0679775378557085	Expansion
837	M261Gf	Lodgepole pine	Pinus contorta	-6.91530022443688	0.835980302821931	Decline
838	M261Gf	Ponderosa pine	Pinus ponderosa	3.08150915291759	0.183974509127788	Expansion
839	M261Gf	Quaking aspen	Populus tremuloides	1.53205737451998	0.387227814639503	Expansion
840	342Bj	Quaking aspen	Populus tremuloides	8.22425600957159	0.18426394951868	Expansion
841	M261Ba	Ponderosa pine	Pinus ponderosa	-0.180452527186852	0.255621824366536	Stabilty
842	M261Ba	Douglas-fir	Pseudotsuga menziesii	0.40774826496219	0.0691080958848817	Expansion
843	M261Bb	Ponderosa pine	Pinus ponderosa	2.98441379277763	0.312719227716723	Expansion
844	M261Bb	Douglas-fir	Pseudotsuga menziesii	1.85196817768184	0.0597122071991197	Expansion
845	M261Ag	Engelmann spruce	Picea engelmannii	0.306460954762872	NA	Stabilty
846	M261Ag	Ponderosa pine	Pinus ponderosa	-2.65976080372454	0.361177103880425	Decline
847	M261Ag	Douglas-fir	Pseudotsuga menziesii	-2.93805274378415	0.217309850837014	Decline
848	M261Ag	Quaking aspen	Populus tremuloides	12.7262523805822	0	Expansion
849	341Ec	Utah juniper	Juniperus osteosperma	-0.109131617318462	0.130373275235839	Stabilty
850	263Am	Ponderosa pine	Pinus ponderosa	1.27616650670582	NA	Expansion
851	263Am	Douglas-fir	Pseudotsuga menziesii	1.49209220095599	0.19207814737524	Expansion
852	M341Ag	Utah juniper	Juniperus osteosperma	0.293124515868959	0.00668232245493543	Expansion
853	M341Ag	Ponderosa pine	Pinus ponderosa	0.747013789555158	0	Expansion
854	M341Ag	Quaking aspen	Populus tremuloides	-2.46860058386717	0.337083801344998	Decline
855	M261Et	Lodgepole pine	Pinus contorta	-0.457639691118062	1.044313665286	Stabilty
856	M261Et	Ponderosa pine	Pinus ponderosa	-9.99713439864381	0.0051189504960003	Decline
857	M261Et	Quaking aspen	Populus tremuloides	3.24701915182357	0	Expansion
858	M341Ah	Utah juniper	Juniperus osteosperma	0.544986201668344	0.0092819080742878	Expansion
859	341Dm	Utah juniper	Juniperus osteosperma	4.16734817107148	3.37769317500162	Expansion
860	M261Dl	Lodgepole pine	Pinus contorta	-1.87871420832296	NA	Decline
861	M261Dl	Ponderosa pine	Pinus ponderosa	4.33528986617371	0.366641423224358	Expansion
862	M261Dl	Douglas-fir	Pseudotsuga menziesii	1.97590404932557	0.186490037316783	Expansion
863	M261Dl	Quaking aspen	Populus tremuloides	12.5729919790971	NA	Expansion
864	341At	Utah juniper	Juniperus osteosperma	0.878145981221048	0.0936705486774187	Expansion
865	M261Ej	Lodgepole pine	Pinus contorta	1.37766952032134	0.0493440987570961	Expansion
866	M261Ej	Ponderosa pine	Pinus ponderosa	6.00242802389187	0.87729311577265	Expansion
867	M261Ej	Quaking aspen	Populus tremuloides	2.38158372016286	0.156878288215705	Expansion
868	M261Bf	Ponderosa pine	Pinus ponderosa	8.97716031525207	NA	Stabilty
869	M341Aa	Utah juniper	Juniperus osteosperma	0.157680820964719	0.0725527812879891	Expansion
870	M341Aa	Quaking aspen	Populus tremuloides	4.27394526065348	0.790683786801978	Expansion
871	263Ae	Douglas-fir	Pseudotsuga menziesii	1.79153224308038	0.415636779586351	Expansion
872	M261Ap	Ponderosa pine	Pinus ponderosa	-4.49079644605651	0.09587982308915	Decline
873	M261Ap	Douglas-fir	Pseudotsuga menziesii	-0.500181103223926	0.096879279970577	Decline
874	M261Aq	Douglas-fir	Pseudotsuga menziesii	0.686395609227401	0.0759815105109994	Expansion
875	M261Au	Ponderosa pine	Pinus ponderosa	1.87505583095337	0.102215218209583	Expansion
876	M261Au	Douglas-fir	Pseudotsuga menziesii	1.3228558452195	0.0779840857979573	Expansion
877	M341Ae	Subalpine fir	Abies lasiocarpa	1.79763771479808	4.94068127495448e-08	Expansion
878	M341Ae	Utah juniper	Juniperus osteosperma	0.12243599034104	0.0252756020056265	Expansion
879	M341Ae	Engelmann spruce	Picea engelmannii	-0.00683768436759781	0.0638760801380151	Stabilty
880	M341Ae	Douglas-fir	Pseudotsuga menziesii	1.67083692013118	0.0957838057568702	Expansion
881	M341Ae	Quaking aspen	Populus tremuloides	-1.14920181563284	0.251896054128166	Decline
882	341Dc	Utah juniper	Juniperus osteosperma	0.036721052407012	NA	Stabilty
883	M341Di	Utah juniper	Juniperus osteosperma	-0.10185563896984	0.0324906601088959	Decline
884	M341Di	Quaking aspen	Populus tremuloides	1.16912387045826	7.92561357825884e-09	Expansion
885	263Al	Douglas-fir	Pseudotsuga menziesii	2.09013757975321	0.0178528091718339	Expansion
886	M261Ek	Lodgepole pine	Pinus contorta	0.74475530246194	0.083477752766159	Expansion
887	M261Ek	Douglas-fir	Pseudotsuga menziesii	3.36664728283173	1.03747261995759e-07	Expansion
888	341Db	Utah juniper	Juniperus osteosperma	-0.726247013591865	0.142877876258261	Decline
889	M261Em	Ponderosa pine	Pinus ponderosa	2.44835015883414	0.133697425443039	Expansion
890	M261Em	Douglas-fir	Pseudotsuga menziesii	1.90566943590738	0.195475770605741	Expansion
891	M341Dl	Utah juniper	Juniperus osteosperma	1.00648837580991	0.071730003197641	Expansion
892	M261Ah	Ponderosa pine	Pinus ponderosa	3.94552090325172	0.597999418394198	Expansion
893	M261Ah	Douglas-fir	Pseudotsuga menziesii	-1.81492040081251	0.560691114921587	Decline
894	263Af	Ponderosa pine	Pinus ponderosa	5.49811695250128	1.54834188719996	Expansion
895	263Af	Douglas-fir	Pseudotsuga menziesii	2.07202795709466	0.111639288518642	Expansion
896	M261Gj	Ponderosa pine	Pinus ponderosa	-1.49444784560327	0.224203541579459	Decline
897	M261Gl	Ponderosa pine	Pinus ponderosa	1.46611968048721	0.289476618482578	Expansion
898	M262Bo	Ponderosa pine	Pinus ponderosa	-10.5263157894737	0	Stabilty
899	M261Ar	Ponderosa pine	Pinus ponderosa	0.328063528677172	0.270277942336594	Expansion
900	M261Ar	Douglas-fir	Pseudotsuga menziesii	-0.231133388214586	0.0839750769245834	Decline
901	M261Aj	Subalpine fir	Abies lasiocarpa	0.961352352401741	0	Expansion
902	M261Aj	Lodgepole pine	Pinus contorta	-0.91368276957657	1.11348085856691	Stabilty
903	M261Aj	Ponderosa pine	Pinus ponderosa	-1.12409971004147	0.121069631644902	Decline
904	M261Aj	Douglas-fir	Pseudotsuga menziesii	0.754331615290776	0.0628549114621402	Expansion
905	M261Di	Lodgepole pine	Pinus contorta	0.319228150393444	0.105144022866637	Expansion
906	M261Di	Ponderosa pine	Pinus ponderosa	0.923345650677576	0.169168704449963	Expansion
907	M261Gb	Ponderosa pine	Pinus ponderosa	6.73909018650531	1.0099384584101	Expansion
908	M261Ai	Ponderosa pine	Pinus ponderosa	1.05629459052376	0.0538288617888323	Expansion
909	M261Ai	Douglas-fir	Pseudotsuga menziesii	1.86155407183719	0.0319549096287408	Expansion
910	263Ag	Ponderosa pine	Pinus ponderosa	-10.2781582723639	0.0238397743035716	Decline
911	263Ag	Douglas-fir	Pseudotsuga menziesii	3.15557086439926	0.131487665640707	Expansion
912	M261Ac	Ponderosa pine	Pinus ponderosa	-1.18132263383248	0.081704888234826	Decline
913	M261Ac	Douglas-fir	Pseudotsuga menziesii	0.632550393902518	0.0939377283478457	Expansion
914	M261Gd	Ponderosa pine	Pinus ponderosa	5.21027739914796	0.23211776791472	Expansion
915	M261Dj	Lodgepole pine	Pinus contorta	5.09096464228427	1.33098787673352	Expansion
916	M261Dj	Ponderosa pine	Pinus ponderosa	0.335469464827186	0.110832430014875	Expansion
917	M261Dj	Douglas-fir	Pseudotsuga menziesii	1.78315457801216	0.0793972507981072	Expansion
918	341Gc	Quaking aspen	Populus tremuloides	4.75920219418314	0.178081830244439	Expansion
919	M261Eb	Ponderosa pine	Pinus ponderosa	2.24746459914431	0.201258837593312	Expansion
920	M261Eb	Douglas-fir	Pseudotsuga menziesii	2.25835513211709	0.0667777249585935	Expansion
921	M261Ea	Lodgepole pine	Pinus contorta	0.561987596795025	0	Expansion
922	M261Ea	Ponderosa pine	Pinus ponderosa	-1.06016357425045	1.35833127033635	Stabilty
923	M261Ea	Douglas-fir	Pseudotsuga menziesii	-5.07404691015413	0.2608269214424	Decline
924	M261Ea	Quaking aspen	Populus tremuloides	5.29506877225864	NA	Expansion
925	M261Ed	Ponderosa pine	Pinus ponderosa	-1.32311776594815	0.182966458048921	Decline
926	M261Ed	Douglas-fir	Pseudotsuga menziesii	1.88766336331446	0.0698960165874577	Expansion
927	M261Ef	Ponderosa pine	Pinus ponderosa	1.73992174238357	0.135755387753917	Expansion
928	M261Ef	Douglas-fir	Pseudotsuga menziesii	2.04118657403815	0.0859422541613063	Expansion
929	M261Ee	Lodgepole pine	Pinus contorta	-6.308205372893	0.56657979596935	Decline
930	M261Ee	Ponderosa pine	Pinus ponderosa	0.13607151809143	1.00660964275284e-09	Expansion
931	M261Ee	Douglas-fir	Pseudotsuga menziesii	6.0658588750575	0.298761802556318	Expansion
932	342Bg	Utah juniper	Juniperus osteosperma	1.91756044181886	0.491650515809171	Expansion
933	M261Ec	Lodgepole pine	Pinus contorta	0.680647756127098	2.67561810805772	Stabilty
934	M261Ec	Ponderosa pine	Pinus ponderosa	5.94213810875842	0.356726666943478	Expansion
935	M261Ec	Douglas-fir	Pseudotsuga menziesii	1.75531426440462	0.257223845646571	Expansion
936	M261Ec	Quaking aspen	Populus tremuloides	-3.46918799699643	NA	Stabilty
937	M261Fb	Ponderosa pine	Pinus ponderosa	-2.78108260855569	0.507407153084242	Decline
938	M261Fb	Douglas-fir	Pseudotsuga menziesii	0.156953907123841	0.323572942397122	Stabilty
939	M261Gi	Ponderosa pine	Pinus ponderosa	-1.25779691403907	0.284962985555003	Decline
940	M261Gi	Quaking aspen	Populus tremuloides	-4.43239953225797	0.618150066856165	Decline
941	M261Fa	Ponderosa pine	Pinus ponderosa	6.40258209482989	0.0682863839246475	Expansion
942	M261Fa	Douglas-fir	Pseudotsuga menziesii	2.38852997761239	0	Stabilty
943	M261Dm	Lodgepole pine	Pinus contorta	-0.10214699053988	0.0817547654946922	Decline
944	M261Dm	Ponderosa pine	Pinus ponderosa	1.6876383602405	0.0769879961527869	Expansion
945	M261Dm	Douglas-fir	Pseudotsuga menziesii	1.55159864854254	0.364663092855168	Expansion
946	M261Dm	Quaking aspen	Populus tremuloides	-10.1010101010101	0	Decline
947	M261Ca	Douglas-fir	Pseudotsuga menziesii	-5.79987587295208	2.90308526087452e-07	Decline
948	M261Dd	Ponderosa pine	Pinus ponderosa	-0.674817655547072	0.183345293511564	Decline
949	M261Gm	Ponderosa pine	Pinus ponderosa	-1.33402128396366	0.214842830306067	Decline
950	341Ea	Utah juniper	Juniperus osteosperma	-5.79258350379064	0.761800127691454	Decline
951	M341Dj	Utah juniper	Juniperus osteosperma	0.422893551707686	0.0305729394417264	Expansion
952	M341Dj	Quaking aspen	Populus tremuloides	-1.04426096246051	0.16379359098025	Decline
953	M261Eh	Lodgepole pine	Pinus contorta	0.202561576469806	0.11925774751437	Expansion
954	M261Eh	Ponderosa pine	Pinus ponderosa	-3.45676382854421	0.333452158193583	Decline
955	M261Eh	Douglas-fir	Pseudotsuga menziesii	2.53268486066381	0.869057414160958	Expansion
956	M261Eh	Quaking aspen	Populus tremuloides	-3.59046836423755	0.0821557378441212	Decline
957	341Fl	Utah juniper	Juniperus osteosperma	-0.0828042203582411	0.0964461360377883	Stabilty
958	322Ar	Utah juniper	Juniperus osteosperma	-0.922027113039646	0.164720452221059	Decline
959	322Ar	Ponderosa pine	Pinus ponderosa	1.28311608264262	0.393612503012637	Expansion
960	322Ay	Utah juniper	Juniperus osteosperma	-0.0675748231764511	1.90439615976493e-10	Decline
961	322Al	Utah juniper	Juniperus osteosperma	-2.96383036711561	0.544104666811256	Decline
962	341Dk	Utah juniper	Juniperus osteosperma	-0.876289982432535	0.206195883094078	Decline
963	342Bf	Utah juniper	Juniperus osteosperma	-11.4034706286593	0.406745575398179	Decline
964	341Eb	Utah juniper	Juniperus osteosperma	0.311733798014656	0.0639277364160839	Expansion
965	M261Eg	Lodgepole pine	Pinus contorta	3.12875165643706	0	Expansion
966	M261Eg	Ponderosa pine	Pinus ponderosa	0.800102903012416	0.0674344943312655	Expansion
967	M261Eg	Douglas-fir	Pseudotsuga menziesii	1.21339145523662	0.0304915971436362	Expansion
968	M341Ai	Utah juniper	Juniperus osteosperma	0.397742204978031	0.0169169163655252	Expansion
969	341Fo	Utah juniper	Juniperus osteosperma	0.803597461894449	0.0447721707219526	Expansion
970	M341Ac	Utah juniper	Juniperus osteosperma	0.238307574645092	0.0149280332569697	Expansion
971	M261Er	Utah juniper	Juniperus osteosperma	4.33526486256227	NA	Expansion
972	M261Er	Lodgepole pine	Pinus contorta	0.870520807460542	0.436472517660383	Expansion
973	M261Er	Quaking aspen	Populus tremuloides	-2.30199787982673	0.568916143282472	Decline
974	341Dn	Utah juniper	Juniperus osteosperma	0.446387223711157	0.0618946976731756	Expansion
975	341Dd	Utah juniper	Juniperus osteosperma	-0.834431195243929	0.375554431439062	Decline
976	341Dd	Lodgepole pine	Pinus contorta	-1.63082532452976	0.181320716225979	Decline
977	341Dd	Quaking aspen	Populus tremuloides	1.85397619871586	0.784091810231546	Expansion
978	261Af	Ponderosa pine	Pinus ponderosa	-2.13061333554844	0	Decline
979	261Af	Douglas-fir	Pseudotsuga menziesii	3.14429433025616	0.206934048982722	Expansion
980	M261Es	Ponderosa pine	Pinus ponderosa	3.52853359413084	NA	Expansion
981	322At	Utah juniper	Juniperus osteosperma	0.657072151413324	NA	Stabilty
982	322Av	Utah juniper	Juniperus osteosperma	0.225057084508072	0.0659493085372768	Expansion
983	322Av	Common pinyon	Pinus edulis	0.458608983551152	0.283700436380077	Expansion
984	322Av	Ponderosa pine	Pinus ponderosa	0.291384025435968	2.25405138828513e-09	Expansion
985	322Az	Utah juniper	Juniperus osteosperma	0.442034302204054	0.0579184904494435	Expansion
986	M261Eo	Lodgepole pine	Pinus contorta	0.557562152016864	0.0375452778705929	Expansion
987	M261Eo	Ponderosa pine	Pinus ponderosa	0.489131214542832	6.66444272453572e-08	Expansion
988	M261Eo	Quaking aspen	Populus tremuloides	12.9654816584661	1.05819010778032	Expansion
989	341De	Utah juniper	Juniperus osteosperma	2.78216226325295	0.27271416466438	Expansion
990	341Ax	Utah juniper	Juniperus osteosperma	0.611573380511706	0.0230428789190047	Expansion
991	341Ax	Common pinyon	Pinus edulis	26.8946322838157	14.2328130325268	Expansion
992	341Ax	Ponderosa pine	Pinus ponderosa	0.588488065486997	0	Expansion
993	M261Eq	Lodgepole pine	Pinus contorta	0.227071214614097	0.0631875035171265	Expansion
994	M261Eq	Ponderosa pine	Pinus ponderosa	-1.94676895468978	0.205838222454296	Decline
995	M261Eq	Douglas-fir	Pseudotsuga menziesii	0.98772077403272	0.403896081589653	Expansion
996	M261Eq	Quaking aspen	Populus tremuloides	1.40391755316206	NA	Stabilty
997	M261Ep	Ponderosa pine	Pinus ponderosa	-3.91029674354488	0.261417293098301	Decline
998	M261Ep	Douglas-fir	Pseudotsuga menziesii	-0.130276449042488	0.458247178235287	Stabilty
999	341Dl	Lodgepole pine	Pinus contorta	2.60059305996543	0.416477484403436	Expansion
1000	341Dl	Quaking aspen	Populus tremuloides	-1.90815891370659	0.0733786616005711	Decline
1001	M341Ad	Utah juniper	Juniperus osteosperma	0.254603565348284	0.0366083077519943	Expansion
1002	M341Ad	Engelmann spruce	Picea engelmannii	0.519936392920632	0	Expansion
1003	M341Ad	Douglas-fir	Pseudotsuga menziesii	-6.47373387599483	0.354653021054273	Decline
1004	M341Ad	Quaking aspen	Populus tremuloides	-0.131339665634373	0.217169013008049	Stabilty
1005	M261Fc	Ponderosa pine	Pinus ponderosa	0.710089330190558	NA	Expansion
1006	M262Be	Ponderosa pine	Pinus ponderosa	0.0207026437882864	0	Expansion
1007	M262Bh	Lodgepole pine	Pinus contorta	-0.317139449280137	0.110176830125959	Decline
1008	M262Bm	Ponderosa pine	Pinus ponderosa	1.19183285139511	0	Expansion
1009	341Fe	Utah juniper	Juniperus osteosperma	11.5974821792861	3.33421542705778e-06	Expansion
1010	341Ff	Utah juniper	Juniperus osteosperma	13.0379684784858	10.5386983049873	Expansion
1011	322As	Utah juniper	Juniperus osteosperma	-9.55287932355497	0.0393446242265737	Decline
1012	341Fj	Utah juniper	Juniperus osteosperma	0.680623819149802	0.0303675685434231	Expansion
1013	341Fm	Utah juniper	Juniperus osteosperma	0.268629568254956	0.0121421106786498	Expansion
1014	341Fm	Common pinyon	Pinus edulis	2.33995426808177	0.389103002561943	Expansion
1015	341Fm	Ponderosa pine	Pinus ponderosa	1.74533784601185	0.117491730500466	Expansion
1016	341Ac	Utah juniper	Juniperus osteosperma	0.145810162091	0.0214429145815433	Expansion
1017	341Ac	Common pinyon	Pinus edulis	5.776391784875	1.57887623585576	Expansion
1018	341Ac	Ponderosa pine	Pinus ponderosa	0.255185449285906	0.0643678877850865	Expansion
1019	341Ac	Douglas-fir	Pseudotsuga menziesii	1.89077001909241	0	Stabilty
1020	341Ac	Quaking aspen	Populus tremuloides	-6.695816706153	7.62165811542914e-08	Decline
1021	341Fb	Utah juniper	Juniperus osteosperma	1.11983491709502	0.0991804005679603	Expansion
1022	341Fd	Utah juniper	Juniperus osteosperma	-0.487825385640662	0.095927260926088	Decline
1023	341Dj	Utah juniper	Juniperus osteosperma	0.162545722164118	0.00574621302356865	Expansion
1024	341Fa	Utah juniper	Juniperus osteosperma	-0.467587104731184	0.113842721749047	Decline
1025	261Aj	Ponderosa pine	Pinus ponderosa	-10.752688172043	1.56960858193871e-06	Decline
1026	M261Eu	Lodgepole pine	Pinus contorta	0.388162551478617	0.374187438735816	Expansion
1027	M261Eu	Ponderosa pine	Pinus ponderosa	0	0	Stabilty
1028	322Bh	Utah juniper	Juniperus osteosperma	4.86622624733721	NA	Expansion
1029	M331Dv	Subalpine fir	Abies lasiocarpa	-2.24680039905854	1.26075669014464	Decline
1030	M331Dv	Utah juniper	Juniperus osteosperma	-1.20776602901275	0.275133271971245	Decline
1031	M331Dv	Douglas-fir	Pseudotsuga menziesii	0.636340253754361	0.373805077339759	Expansion
1032	M331Dv	Quaking aspen	Populus tremuloides	-0.366103376845218	0.120641685017485	Decline
1033	M331Dq	Subalpine fir	Abies lasiocarpa	3.34600148244395	2.46479792538809	Expansion
1034	M331Dq	Engelmann spruce	Picea engelmannii	-9.70873786407767	0	Stabilty
1035	M331Dq	Douglas-fir	Pseudotsuga menziesii	-0.921609844995617	0.437286068717175	Decline
1036	M331Dq	Quaking aspen	Populus tremuloides	4.13612612057415	2.18116350225136	Expansion
1037	M341Ce	Subalpine fir	Abies lasiocarpa	-6.65253508025834	0.473672633203653	Decline
1038	M341Ce	Utah juniper	Juniperus osteosperma	-0.561729371966601	0.106998042864413	Decline
1039	M341Ce	Engelmann spruce	Picea engelmannii	-8.60938500625064	0	Decline
1040	M341Ce	Common pinyon	Pinus edulis	0.479957628689981	0.0561877153107114	Expansion
1041	M341Ce	Ponderosa pine	Pinus ponderosa	1.16693549343339	1.39313348322816e-08	Expansion
1042	M341Ce	Douglas-fir	Pseudotsuga menziesii	-7.64325640412954	0.225960840601369	Decline
1043	M341Ce	Quaking aspen	Populus tremuloides	-6.49234116808244	0.404169059232346	Decline
1044	M341Ch	Subalpine fir	Abies lasiocarpa	0.533480102094502	0.073470223602185	Expansion
1045	M341Ch	Utah juniper	Juniperus osteosperma	0.521738287234747	0.0434112615298276	Expansion
1046	M341Ch	Engelmann spruce	Picea engelmannii	1.01294735686388	0.0591753051281172	Expansion
1047	M341Ch	Common pinyon	Pinus edulis	0.0678354044696351	0.0595827046911482	Expansion
1048	M341Ch	Ponderosa pine	Pinus ponderosa	0.644060086812912	0.107884735765739	Expansion
1049	M341Ch	Douglas-fir	Pseudotsuga menziesii	-0.697516041966001	0.0895432852198798	Decline
1050	M341Ch	Quaking aspen	Populus tremuloides	-1.4828375653392	0.0655015483275118	Decline
1051	M341Cj	Subalpine fir	Abies lasiocarpa	3.18399763065804	0.858520614616226	Expansion
1052	M341Cj	Utah juniper	Juniperus osteosperma	0.24918930984727	0.0666589001452807	Expansion
1053	M341Cj	Engelmann spruce	Picea engelmannii	3.16148632243359	0	Stabilty
1054	M341Cj	Common pinyon	Pinus edulis	0.67870312089914	0.0732645175327478	Expansion
1055	M341Cj	Ponderosa pine	Pinus ponderosa	0.240097499697166	0.256355621590619	Stabilty
1056	M341Cj	Douglas-fir	Pseudotsuga menziesii	1.2834877136282	0.664083309846392	Expansion
1057	M341Cj	Quaking aspen	Populus tremuloides	-1.08735273116955	0.390719486975816	Decline
1058	M341Cb	Subalpine fir	Abies lasiocarpa	0.704352627510623	0.191446436720297	Expansion
1059	M341Cb	Utah juniper	Juniperus osteosperma	0.765138516872698	0.0572392370054654	Expansion
1060	M341Cb	Engelmann spruce	Picea engelmannii	-0.957164886176549	0.13124660550767	Decline
1061	M341Cb	Common pinyon	Pinus edulis	1.44375613358302	0.122629677480121	Expansion
1062	M341Cb	Ponderosa pine	Pinus ponderosa	0.840854147579317	0.0376926333190354	Expansion
1063	M341Cb	Douglas-fir	Pseudotsuga menziesii	-0.664572995892712	0.0620197211930133	Decline
1064	M341Cb	Quaking aspen	Populus tremuloides	-3.28501507246431	0.108653565352056	Decline
1065	341Bn	Utah juniper	Juniperus osteosperma	0.988870231488375	0.0677829308310767	Expansion
1066	341Bn	Common pinyon	Pinus edulis	0.229998202472457	0.0807172224502938	Expansion
1067	341Bm	Subalpine fir	Abies lasiocarpa	0.988919761381352	0	Expansion
1068	341Bm	Utah juniper	Juniperus osteosperma	-0.154587437790389	0.023850354887815	Decline
1069	341Bm	Common pinyon	Pinus edulis	-2.23166870715134	0.211195170547142	Decline
1070	341Bm	Douglas-fir	Pseudotsuga menziesii	-1.35420390056204	0.100249776098127	Decline
1071	341Bm	Quaking aspen	Populus tremuloides	1.8896269817969	0.0471813288021415	Expansion
1072	341Aq	Utah juniper	Juniperus osteosperma	0.510573064826824	0.0266557865745342	Expansion
1073	341Bo	Subalpine fir	Abies lasiocarpa	0.371418428642016	0	Expansion
1074	341Bo	Utah juniper	Juniperus osteosperma	0.178904675886051	0.0157598394119988	Expansion
1075	341Bo	Common pinyon	Pinus edulis	0.705005553024859	0.0511369159196909	Expansion
1076	341Bo	Ponderosa pine	Pinus ponderosa	1.02479614362333	0.0312406384042984	Expansion
1077	341Bo	Douglas-fir	Pseudotsuga menziesii	1.67771414907414	0.073145939551788	Expansion
1078	341Bo	Quaking aspen	Populus tremuloides	-0.780137666153316	0.106949250715963	Decline
1079	M341Cc	Subalpine fir	Abies lasiocarpa	0.414972508398124	0.111579817546535	Expansion
1080	M341Cc	Utah juniper	Juniperus osteosperma	-0.206714429474687	0.0998971900171736	Decline
1081	M341Cc	Engelmann spruce	Picea engelmannii	5.75689922067827	0.569302785366824	Expansion
1082	M341Cc	Common pinyon	Pinus edulis	0.583328900077464	0.0724577399833982	Expansion
1083	M341Cc	Ponderosa pine	Pinus ponderosa	1.31060360548106	0.0873681445886638	Expansion
1084	M341Cc	Douglas-fir	Pseudotsuga menziesii	-0.864439887359169	0.49749323076502	Decline
1085	M341Cc	Quaking aspen	Populus tremuloides	-1.98535418873635	0.106302227094246	Decline
1086	342Gf	Utah juniper	Juniperus osteosperma	1.42239389616391	0.524528341131714	Expansion
1087	M331Ed	Subalpine fir	Abies lasiocarpa	8.51268186398673	1.23180524668626e-07	Expansion
1088	M331Ed	Utah juniper	Juniperus osteosperma	0.123506693401321	0.546649603101528	Stabilty
1089	M331Ed	Engelmann spruce	Picea engelmannii	3.06549485552321	1.16948427590953	Expansion
1090	M331Ed	Common pinyon	Pinus edulis	0.74432393243382	0.227536497589741	Expansion
1091	M331Ed	Douglas-fir	Pseudotsuga menziesii	-0.772500060029705	0.376944380742636	Decline
1092	M331Ed	Quaking aspen	Populus tremuloides	-2.86409990303769	0.298176612413389	Decline
1093	M331Ek	Subalpine fir	Abies lasiocarpa	-0.47032601953037	0.178709234523603	Decline
1094	M331Ek	Utah juniper	Juniperus osteosperma	-8.20987598544815	7.92708247645195e-08	Decline
1095	M331Ek	Engelmann spruce	Picea engelmannii	1.50235149224901	0.0371113979699536	Expansion
1096	M331Ek	Lodgepole pine	Pinus contorta	0.00783441050456889	0.0543081766716958	Stabilty
1097	M331Ek	Ponderosa pine	Pinus ponderosa	1.18943419299877	0.238391276485462	Expansion
1098	M331Ek	Douglas-fir	Pseudotsuga menziesii	-2.45851907222855	0.251631725108789	Decline
1099	M331Ek	Quaking aspen	Populus tremuloides	-0.283033888656669	0.0767851532353378	Decline
1100	313Aj	Utah juniper	Juniperus osteosperma	0.464334647149516	0.0215063383818017	Expansion
1101	313Aj	Common pinyon	Pinus edulis	-0.0342369060059457	0.0359776883259548	Stabilty
1102	313Aj	Ponderosa pine	Pinus ponderosa	0.996985319330448	0.0550053928260992	Expansion
1103	313Aj	Douglas-fir	Pseudotsuga menziesii	-2.29173100897211	0.396915625239954	Decline
1104	313Aj	Quaking aspen	Populus tremuloides	1.03171645935044	0.486766239212875	Expansion
1105	322Aq	Utah juniper	Juniperus osteosperma	-3.36061612171999	0.460621453479536	Decline
1106	313Ac	Subalpine fir	Abies lasiocarpa	-4.33685765541243	3.31547842846767	Decline
1107	313Ac	Utah juniper	Juniperus osteosperma	0.573989493446575	0.0226204570171898	Expansion
1108	313Ac	Engelmann spruce	Picea engelmannii	1.65810795788445	0.821897840430765	Expansion
1109	313Ac	Common pinyon	Pinus edulis	-1.08056935271767	0.0298477783892355	Decline
1110	313Ac	Ponderosa pine	Pinus ponderosa	1.06452677802263	0.115815192511721	Expansion
1111	313Ac	Douglas-fir	Pseudotsuga menziesii	1.3401043695371	0.945842464476499	Expansion
1112	313Ac	Quaking aspen	Populus tremuloides	-0.126100902197497	0.0684661985736688	Decline
1113	M331Em	Subalpine fir	Abies lasiocarpa	7.75214435316315	1.53535185181686	Expansion
1114	M331Em	Utah juniper	Juniperus osteosperma	0.0639758679078655	0.0238865906262264	Expansion
1115	M331Em	Engelmann spruce	Picea engelmannii	-7.70062588378303	0.278183620565326	Decline
1116	M331Em	Common pinyon	Pinus edulis	0.696154561446048	0.0589351390216731	Expansion
1117	M331Em	Douglas-fir	Pseudotsuga menziesii	-0.50224709955294	0.428343614625523	Decline
1118	M331Em	Quaking aspen	Populus tremuloides	-2.25913832405149	0.164309072965815	Decline
1119	M331Ee	Subalpine fir	Abies lasiocarpa	-4.59733357433579	3.16561626810478e-08	Decline
1120	M331Ee	Utah juniper	Juniperus osteosperma	1.00632252149871	0.0816506665842103	Expansion
1121	M331Ee	Common pinyon	Pinus edulis	3.02759553063415	0.44874804681827	Expansion
1122	M331Ee	Lodgepole pine	Pinus contorta	1.54853455683956	NA	Expansion
1123	M331Ee	Quaking aspen	Populus tremuloides	-4.6718001394109	3.15801360941686e-08	Decline
1124	341Av	Utah juniper	Juniperus osteosperma	0.457876540174922	0.0269041011534112	Expansion
1125	341Av	Common pinyon	Pinus edulis	-8.48171913455405	0.369286418796796	Decline
1126	341Av	Douglas-fir	Pseudotsuga menziesii	-0.18507590733206	1.71416811264287	Stabilty
1127	M331Ei	Subalpine fir	Abies lasiocarpa	2.43367255530649	5.06704071728833	Stabilty
1128	M331Ei	Utah juniper	Juniperus osteosperma	3.06771341971105	0.526960748323514	Expansion
1129	M331Ei	Common pinyon	Pinus edulis	-0.000187890668380676	0.0453619993885371	Stabilty
1130	M331Ei	Lodgepole pine	Pinus contorta	0.907645020932906	0.193976017849376	Expansion
1131	M331Ei	Ponderosa pine	Pinus ponderosa	5.58718503716714	0.0738851041921071	Expansion
1132	M331Ei	Douglas-fir	Pseudotsuga menziesii	-1.21019531734419	0.423193358381577	Decline
1133	M331Ei	Quaking aspen	Populus tremuloides	-3.27378932504222	0.320688822528191	Decline
1134	341As	Utah juniper	Juniperus osteosperma	-6.55082333670956	2.99438356637565	Decline
1135	341Ar	Utah juniper	Juniperus osteosperma	3.25418151590575	0.626010462717059	Expansion
1136	M331Dy	Subalpine fir	Abies lasiocarpa	1.25514079532201	0.202228070288335	Expansion
1137	M331Dy	Utah juniper	Juniperus osteosperma	-0.155326220108327	0.0685332500657525	Decline
1138	M331Dy	Common pinyon	Pinus edulis	0.0125526358386778	0.339451033755741	Stabilty
1139	M331Dy	Douglas-fir	Pseudotsuga menziesii	-0.49405728863744	0.377533307994668	Decline
1140	M331Dy	Quaking aspen	Populus tremuloides	-4.58610580779416	0.349550809806682	Decline
1141	M331Ej	Utah juniper	Juniperus osteosperma	-0.177935335187847	0.0700838646562543	Decline
1142	M331Ej	Common pinyon	Pinus edulis	0.67143796637896	0.180414461080836	Expansion
1143	341Ca	Utah juniper	Juniperus osteosperma	-0.027986213197835	0.0115735328328448	Decline
1144	341Ca	Common pinyon	Pinus edulis	0.179634645659328	0.0419884818486186	Expansion
1145	341Au	Subalpine fir	Abies lasiocarpa	-1.76458568948861	8.51496771027906e-09	Decline
1146	341Au	Utah juniper	Juniperus osteosperma	-1.38146071883994	0.191980393690833	Decline
1147	341Au	Common pinyon	Pinus edulis	1.30871694088876	0	Expansion
1148	341Au	Douglas-fir	Pseudotsuga menziesii	1.93599026660281	0.102682508821247	Expansion
1149	341Au	Quaking aspen	Populus tremuloides	-1.46304464503344	0.112066137223045	Decline
1150	M331Ec	Subalpine fir	Abies lasiocarpa	0.272641851391098	0.201982227593888	Expansion
1151	M331Ec	Engelmann spruce	Picea engelmannii	-2.23158394866176	0.455341249599582	Decline
1152	M331Ec	Lodgepole pine	Pinus contorta	-4.79544651670031	0.129955121668451	Decline
1153	M331Ec	Quaking aspen	Populus tremuloides	0.0913047184425761	0.111953242258588	Stabilty
1154	M331Dr	Subalpine fir	Abies lasiocarpa	0.550647868145044	0.197559734444917	Expansion
1155	M331Dr	Engelmann spruce	Picea engelmannii	1.23406349345428	0.0448566505151551	Expansion
1156	M331Dr	Douglas-fir	Pseudotsuga menziesii	0.519792271557435	0.19568065896004	Expansion
1157	M331Dr	Quaking aspen	Populus tremuloides	-1.55513629628109	0.341916027893791	Decline
1158	M331Dw	Subalpine fir	Abies lasiocarpa	1.63442728144598	0.598439539042058	Expansion
1159	M331Dw	Engelmann spruce	Picea engelmannii	-6.65108412733577	0	Stabilty
1160	M331Dw	Douglas-fir	Pseudotsuga menziesii	1.01331299818326	0.12200400482042	Expansion
1161	M331Dw	Quaking aspen	Populus tremuloides	-1.23546514702702	0.0964889575098441	Decline
1162	M331Eb	Subalpine fir	Abies lasiocarpa	-1.17506565900698	0.1062910989835	Decline
1163	M331Eb	Engelmann spruce	Picea engelmannii	-0.480235366843456	0.033830590469301	Decline
1164	M331Eb	Common pinyon	Pinus edulis	1.7811416377468	0.118541211320227	Expansion
1165	M331Eb	Lodgepole pine	Pinus contorta	-4.11721777329776	0.0630521495506319	Decline
1166	M331Eb	Ponderosa pine	Pinus ponderosa	1.32266853804982	0.0594319925616959	Expansion
1167	M331Eb	Douglas-fir	Pseudotsuga menziesii	-0.115252242500345	0.109035159907763	Decline
1168	M331Eb	Quaking aspen	Populus tremuloides	-0.958303259567779	0.10463673321064	Decline
1169	M331Ea	Subalpine fir	Abies lasiocarpa	0.934564823358864	0.096938695075983	Expansion
1170	M331Ea	Engelmann spruce	Picea engelmannii	-2.9233544271343	0.106634767798382	Decline
1171	M331Ea	Lodgepole pine	Pinus contorta	-1.79122773052426	0.182120514253317	Decline
1172	M331Ea	Douglas-fir	Pseudotsuga menziesii	1.42239175706632	0.252147561749013	Expansion
1173	M331Ea	Quaking aspen	Populus tremuloides	-0.836050203246413	0.121431003318544	Decline
1174	313Ai	Utah juniper	Juniperus osteosperma	0.78743992009829	0.016500360578487	Expansion
1175	313Ai	Common pinyon	Pinus edulis	-0.156003326781128	0.0517738876671577	Decline
1176	313Ai	Ponderosa pine	Pinus ponderosa	-2.28789327119347	0.558401447647232	Decline
1177	313At	Utah juniper	Juniperus osteosperma	0.376036563463127	0.0401882628166085	Expansion
1178	313At	Common pinyon	Pinus edulis	-0.159610571021298	0.142554255789272	Decline
1179	341Be	Utah juniper	Juniperus osteosperma	0.547942311568168	0.0339684530416194	Expansion
1180	341Be	Common pinyon	Pinus edulis	-0.0948143130179877	0.175226481800807	Stabilty
1181	341Bh	Subalpine fir	Abies lasiocarpa	1.80226093044471	0.396762255127755	Expansion
1182	341Bh	Utah juniper	Juniperus osteosperma	0.0690744840138617	0.012154848936553	Expansion
1183	341Bh	Engelmann spruce	Picea engelmannii	5.47863337611262	NA	Expansion
1184	341Bh	Common pinyon	Pinus edulis	-0.639695941693125	0.0647931227505017	Decline
1185	341Bh	Ponderosa pine	Pinus ponderosa	0.407362398295859	0.123158806520135	Expansion
1186	341Bh	Douglas-fir	Pseudotsuga menziesii	0.960095696890439	0.160496186914247	Expansion
1187	341Bh	Quaking aspen	Populus tremuloides	-1.91190875656572	0.0725054212542972	Decline
1188	313Ad	Utah juniper	Juniperus osteosperma	-0.344210256832419	0.0347788508081831	Decline
1189	313Ad	Common pinyon	Pinus edulis	-2.22985039356968	0.0845158853890684	Decline
1190	313Ab	Utah juniper	Juniperus osteosperma	0.0528121057229252	0.00857109333392883	Expansion
1191	313Ab	Common pinyon	Pinus edulis	-1.93257400734531	0.0715531043895593	Decline
1192	313Ag	Utah juniper	Juniperus osteosperma	0.77045150724779	0.0423925377473053	Expansion
1193	313Ag	Common pinyon	Pinus edulis	1.60964237568029	0.0962782075879361	Expansion
1194	313Ag	Ponderosa pine	Pinus ponderosa	3.67933167841164	0	Expansion
1195	M331Dx	Subalpine fir	Abies lasiocarpa	1.91236951231844	0.404433076502066	Expansion
1196	M331Dx	Engelmann spruce	Picea engelmannii	-3.50477080706067	1.77181161871728	Decline
1197	M331Dx	Douglas-fir	Pseudotsuga menziesii	-0.564624295482961	0.35355948927306	Decline
1198	M331Dx	Quaking aspen	Populus tremuloides	0.409043103071488	0.348521003175363	Expansion
1199	342Gg	Utah juniper	Juniperus osteosperma	-0.37621614114535	0.0279888025537608	Decline
1200	342Gg	Common pinyon	Pinus edulis	1.73699168998399	0.660549322536136	Expansion
1201	M331Dz	Subalpine fir	Abies lasiocarpa	2.15591006069605	0.791933404421391	Expansion
1202	M331Dz	Utah juniper	Juniperus osteosperma	-0.0608308430697208	5.95675578235667e-10	Decline
1203	M331Dz	Engelmann spruce	Picea engelmannii	-9.11867502066483	0.562531241233358	Decline
1204	M331Dz	Common pinyon	Pinus edulis	1.27739655269149	1.29577228983277e-08	Expansion
1205	M331Dz	Ponderosa pine	Pinus ponderosa	8.54921955830441	NA	Expansion
1206	M331Dz	Douglas-fir	Pseudotsuga menziesii	-4.23458886493236	0.425086425525379	Decline
1207	M331Dz	Quaking aspen	Populus tremuloides	-1.92911926220435	0.186314728253849	Decline
1208	M331El	Utah juniper	Juniperus osteosperma	-2.41062201824221	0.269126989246954	Decline
1209	M331El	Common pinyon	Pinus edulis	-1.23770842240028	0.435307580408619	Decline
1210	M331El	Ponderosa pine	Pinus ponderosa	2.490562485863	2.55847622523992e-08	Expansion
1211	M331Eh	Utah juniper	Juniperus osteosperma	0.357047048160996	0.0366847905671009	Expansion
1212	M331Eh	Common pinyon	Pinus edulis	1.36495510685282	0.142772109126395	Expansion
1213	M331Eh	Douglas-fir	Pseudotsuga menziesii	-1.78553382662982	1.63904389889911e-08	Stabilty
1214	341Aw	Utah juniper	Juniperus osteosperma	0.317706049357912	0.0377941834400646	Expansion
1215	M341Be	Subalpine fir	Abies lasiocarpa	0.93243237389361	0.963356426429534	Stabilty
1216	M341Be	Utah juniper	Juniperus osteosperma	-0.377672740655208	0.0348401664248255	Decline
1217	M341Be	Engelmann spruce	Picea engelmannii	0.215395086867008	0.316304126876676	Stabilty
1218	M341Be	Common pinyon	Pinus edulis	-0.129874339187037	0.0579309942407315	Decline
1219	M341Be	Douglas-fir	Pseudotsuga menziesii	-1.88023607476039	0.165469395325375	Decline
1220	M341Be	Quaking aspen	Populus tremuloides	-4.29293804965489	0.372664430568679	Decline
1221	M341Ct	Subalpine fir	Abies lasiocarpa	0.418209024779068	0.170885937297088	Expansion
1222	M341Ct	Utah juniper	Juniperus osteosperma	0.478373378915042	0.019488120687303	Expansion
1223	M341Ct	Engelmann spruce	Picea engelmannii	-7.12421596684467	0.172853176643094	Decline
1224	M341Ct	Common pinyon	Pinus edulis	0.317758765913686	0.0421618217439558	Expansion
1225	M341Ct	Lodgepole pine	Pinus contorta	-10.1010101010101	NA	Stabilty
1226	M341Ct	Ponderosa pine	Pinus ponderosa	2.56443114027289	2.62679561172211e-08	Expansion
1227	M341Ct	Douglas-fir	Pseudotsuga menziesii	-1.61071834307786	0.293740830579738	Decline
1228	M341Ct	Quaking aspen	Populus tremuloides	-1.30927773993659	0.0635017580687959	Decline
1229	M341Bf	Subalpine fir	Abies lasiocarpa	-0.688097223912774	0.285518876246969	Decline
1230	M341Bf	Utah juniper	Juniperus osteosperma	0.100454120559791	0.0796107071300565	Expansion
1231	M341Bf	Engelmann spruce	Picea engelmannii	-9.80392156862745	0	Decline
1232	M341Bf	Common pinyon	Pinus edulis	0.138775737065343	0.0707318938397391	Expansion
1233	M341Bf	Ponderosa pine	Pinus ponderosa	11.7497031229303	3.18520641572661	Expansion
1234	M341Bf	Douglas-fir	Pseudotsuga menziesii	-1.91300650712465	0.215237720100551	Decline
1235	M341Bf	Quaking aspen	Populus tremuloides	-3.9237975693296	0.45944590392958	Decline
1236	M341Cs	Subalpine fir	Abies lasiocarpa	0.666355989693058	0.182654675452448	Expansion
1237	M341Cs	Utah juniper	Juniperus osteosperma	0.568131788849178	0.111711054295491	Expansion
1238	M341Cs	Engelmann spruce	Picea engelmannii	-2.20525260079822	1.37899438240774	Decline
1239	M341Cs	Common pinyon	Pinus edulis	0.267216125839185	0.132850870971368	Expansion
1240	M341Cs	Douglas-fir	Pseudotsuga menziesii	3.92937206325775	5.16578953433304e-08	Expansion
1241	M341Cs	Quaking aspen	Populus tremuloides	-1.35135257977641	0.188261925116174	Decline
1242	M341Cr	Utah juniper	Juniperus osteosperma	0.275455863634299	0.109555445935792	Expansion
1243	M341Cr	Common pinyon	Pinus edulis	0.659939076974118	0.0778444254729645	Expansion
1244	M341Cr	Douglas-fir	Pseudotsuga menziesii	6.97936812313517	0	Expansion
1245	M341Ci	Utah juniper	Juniperus osteosperma	0.905726612221196	0.0368892676833952	Expansion
1246	M341Ci	Common pinyon	Pinus edulis	1.06159464991037	0.121439728059236	Expansion
1247	313Ae	Utah juniper	Juniperus osteosperma	1.14953800930959	0.0640351711245451	Expansion
1248	313Ae	Common pinyon	Pinus edulis	0.090238782572555	0.0786079487252453	Expansion
1249	313Ae	Ponderosa pine	Pinus ponderosa	4.27559675960248	0.621171586614948	Expansion
1250	341Fn	Utah juniper	Juniperus osteosperma	0.729220222579703	0.0818183251923913	Expansion
1251	341Fn	Common pinyon	Pinus edulis	-8.98338762425242	0.246556526028378	Decline
1252	313Ak	Utah juniper	Juniperus osteosperma	0.39104100532116	0.0339213263997681	Expansion
1253	313Ak	Common pinyon	Pinus edulis	0.88739581350244	0.139505346185057	Expansion
1254	313Ah	Utah juniper	Juniperus osteosperma	0.283972423522471	0.00614537626599597	Expansion
1255	313Ah	Common pinyon	Pinus edulis	0.189835875253123	0.0132027537418912	Expansion
1256	313Ah	Ponderosa pine	Pinus ponderosa	4.37021503743701	0.244356099575816	Expansion
1257	313Ah	Douglas-fir	Pseudotsuga menziesii	1.6182609308215	0.150946844900481	Expansion
1258	M341Bb	Subalpine fir	Abies lasiocarpa	59.7989532603288	0	Expansion
1259	M341Bb	Utah juniper	Juniperus osteosperma	0.334213002478611	0.104177655342383	Expansion
1260	M341Bb	Common pinyon	Pinus edulis	0.963763108152578	0.0314451518619023	Expansion
1261	M341Bb	Douglas-fir	Pseudotsuga menziesii	2.87985430016809	0.0693275808209325	Expansion
1262	M341Bb	Quaking aspen	Populus tremuloides	-0.230071360835971	0.140623337207565	Decline
1263	341Bb	Utah juniper	Juniperus osteosperma	0.318491396929676	0.0326282816218759	Expansion
1264	341Bb	Common pinyon	Pinus edulis	0.452103467370699	0.0458322141107339	Expansion
1265	341Aa	Utah juniper	Juniperus osteosperma	0.790849724346539	0.0300429569715157	Expansion
1266	341Aa	Common pinyon	Pinus edulis	1.30849614831928	0.758178512196948	Expansion
1267	M341Cn	Subalpine fir	Abies lasiocarpa	1.83266888020838	0.150204086312696	Expansion
1268	M341Cn	Utah juniper	Juniperus osteosperma	0.262014784265797	0.0266540833507362	Expansion
1269	M341Cn	Engelmann spruce	Picea engelmannii	-3.78901668878313	0.134170382217773	Decline
1270	M341Cn	Common pinyon	Pinus edulis	0.727403596498139	0.0648875774510912	Expansion
1271	M341Cn	Douglas-fir	Pseudotsuga menziesii	1.35731431801183	0.410105450762911	Expansion
1272	M341Cn	Quaking aspen	Populus tremuloides	-1.31334068070273	0.244577366044392	Decline
1273	341Ab	Utah juniper	Juniperus osteosperma	-0.888872060228499	0.0988874241472117	Decline
1274	341Ab	Common pinyon	Pinus edulis	-0.426157104536721	0.111665744519321	Decline
1275	M341Cl	Subalpine fir	Abies lasiocarpa	0.779796995598173	0.105695268398872	Expansion
1276	M341Cl	Utah juniper	Juniperus osteosperma	0.702309928994773	0.0489260114548252	Expansion
1277	M341Cl	Engelmann spruce	Picea engelmannii	-0.10098894118948	0.195453451409621	Stabilty
1278	M341Cl	Common pinyon	Pinus edulis	1.19064907374522	0.0641304703801397	Expansion
1279	M341Cl	Ponderosa pine	Pinus ponderosa	1.32407299637894	0.0419368673086726	Expansion
1280	M341Cl	Douglas-fir	Pseudotsuga menziesii	-0.132637140027321	0.673388165566922	Stabilty
1281	M341Cl	Quaking aspen	Populus tremuloides	-1.33258264720716	0.206779706288841	Decline
1282	341Ap	Utah juniper	Juniperus osteosperma	-5.57588410628855	0.621528098450821	Decline
1283	341Ap	Common pinyon	Pinus edulis	1.51719627553621	1.52346694226136	Stabilty
1284	341Ap	Douglas-fir	Pseudotsuga menziesii	-4.83478259747019	1.99538260205826	Decline
1285	M341Ba	Utah juniper	Juniperus osteosperma	-0.078091486990265	0.00753580545216874	Decline
1286	M341Ba	Common pinyon	Pinus edulis	0.263779658111058	0.0171954441063972	Expansion
1287	M341Ba	Ponderosa pine	Pinus ponderosa	-2.30877412541353	1.09118981937408	Decline
1288	M341Ba	Douglas-fir	Pseudotsuga menziesii	-0.144336953051801	0.125958518859412	Decline
1289	M341Cm	Subalpine fir	Abies lasiocarpa	-0.00993990608699051	0.134180998439235	Stabilty
1290	M341Cm	Utah juniper	Juniperus osteosperma	1.05753938135629	0.105745186040185	Expansion
1291	M341Cm	Engelmann spruce	Picea engelmannii	-6.26190611517789	0.211680367066734	Decline
1292	M341Cm	Common pinyon	Pinus edulis	1.27829853084927	0.107834349802647	Expansion
1293	M341Cm	Douglas-fir	Pseudotsuga menziesii	2.41357995324687	0.447394381832526	Expansion
1294	M341Cm	Quaking aspen	Populus tremuloides	-1.27272131032387	0.186045741657254	Decline
1295	341Bc	Utah juniper	Juniperus osteosperma	-1.16925482734885	0.144168846825745	Decline
1296	341Bc	Common pinyon	Pinus edulis	1.10283125067802	0.123246579838485	Expansion
1297	M341Cf	Utah juniper	Juniperus osteosperma	0.210877736870325	0.0700742708759762	Expansion
1298	M341Cf	Common pinyon	Pinus edulis	1.42238569611948	0.0382696391311884	Expansion
1299	M341Cf	Ponderosa pine	Pinus ponderosa	1.53135834554224	0	Expansion
1300	341Ba	Utah juniper	Juniperus osteosperma	-0.0268764548976205	0.0214517589232434	Decline
1301	341Ba	Common pinyon	Pinus edulis	-0.192164668998862	0.0798657211214226	Decline
1302	M341Bd	Subalpine fir	Abies lasiocarpa	-2.0875299134757	0.956901738834617	Decline
1303	M341Bd	Utah juniper	Juniperus osteosperma	-0.654762053103376	0.128024369672691	Decline
1304	M341Bd	Common pinyon	Pinus edulis	-0.535526169169745	0.088500268909604	Decline
1305	M341Bd	Ponderosa pine	Pinus ponderosa	0.311148917957817	0.297314099981857	Expansion
1306	M341Bd	Douglas-fir	Pseudotsuga menziesii	-0.768282989791091	0.117991579128388	Decline
1307	M341Bd	Quaking aspen	Populus tremuloides	-3.02081494655873	0.137893072576178	Decline
1308	M341Bg	Utah juniper	Juniperus osteosperma	0.384922044617939	0.0259229299679037	Expansion
1309	M341Bg	Common pinyon	Pinus edulis	0.450528494105908	0.0467836518224119	Expansion
1310	M341Bg	Douglas-fir	Pseudotsuga menziesii	2.87619923422467	0.318435833378492	Expansion
1311	M341Cg	Utah juniper	Juniperus osteosperma	0.960089090603748	0.079386009812036	Expansion
1312	M341Cg	Common pinyon	Pinus edulis	1.02848466599786	0.381402868225258	Expansion
1313	M341Cg	Douglas-fir	Pseudotsuga menziesii	0.185602338400877	NA	Expansion
1314	341Bf	Utah juniper	Juniperus osteosperma	0.67561948644223	0.0351769603002941	Expansion
1315	341Bf	Common pinyon	Pinus edulis	-0.0578493367602395	0.0415538006109022	Decline
1316	341Bf	Ponderosa pine	Pinus ponderosa	0.698581684922325	0	Stabilty
1317	341Bf	Douglas-fir	Pseudotsuga menziesii	0.964966431857379	0.744345926790817	Expansion
1318	341Bd	Subalpine fir	Abies lasiocarpa	-9.9009900990099	0	Decline
1319	341Bd	Utah juniper	Juniperus osteosperma	-0.358751410254486	0.02238453344136	Decline
1320	341Bd	Common pinyon	Pinus edulis	-1.35456643609659	0.0457222606247081	Decline
1321	341Bd	Douglas-fir	Pseudotsuga menziesii	-0.643474902236526	0.242365914132497	Decline
1322	341Bd	Quaking aspen	Populus tremuloides	3.47812620433463	NA	Stabilty
1323	M341Cd	Utah juniper	Juniperus osteosperma	0.838259607664158	0.209784256908427	Expansion
1324	M341Cd	Common pinyon	Pinus edulis	3.37382882936713	0.131297856097001	Expansion
1325	341Bk	Subalpine fir	Abies lasiocarpa	1.75330855646247	0.194039693880667	Expansion
1326	341Bk	Utah juniper	Juniperus osteosperma	-0.407945583712466	0.0426112155985954	Decline
1327	341Bk	Engelmann spruce	Picea engelmannii	0.770248488802087	0.0318654736327018	Expansion
1328	341Bk	Common pinyon	Pinus edulis	-0.404454421171409	0.0933917195084493	Decline
1329	341Bk	Ponderosa pine	Pinus ponderosa	2.0258216631251	0.0443263505434198	Expansion
1330	341Bk	Douglas-fir	Pseudotsuga menziesii	-0.717883038272346	0.501678767993928	Decline
1331	341Bk	Quaking aspen	Populus tremuloides	-1.91301350784785	0.0869527937763372	Decline
1332	M341Ck	Utah juniper	Juniperus osteosperma	0.146579726045657	0.0261967441069537	Expansion
1333	M341Ck	Common pinyon	Pinus edulis	-0.0305242382962248	0.0379409640279284	Stabilty
1334	M341Ck	Douglas-fir	Pseudotsuga menziesii	1.23099228284899	0.0528563222277503	Expansion
1335	M341Ck	Quaking aspen	Populus tremuloides	-0.678650577053414	0.358021187763432	Decline
1336	341Fk	Subalpine fir	Abies lasiocarpa	2.91121734419626	4.3896443443464e-08	Expansion
1337	341Fk	Utah juniper	Juniperus osteosperma	1.17230041910068	0.0483250318048092	Expansion
1338	341Fk	Engelmann spruce	Picea engelmannii	-0.0109962536148292	0	Stabilty
1339	341Fk	Common pinyon	Pinus edulis	1.0931857818302	0.406164272604789	Expansion
1340	341Fk	Ponderosa pine	Pinus ponderosa	35.5105821848553	9.82224481849321	Expansion
1341	341Fk	Douglas-fir	Pseudotsuga menziesii	-5.0152127977229	1.29882381724641	Decline
1342	341Fk	Quaking aspen	Populus tremuloides	-6.4330069087611	6.86734431817958e-08	Stabilty
1343	341Bj	Utah juniper	Juniperus osteosperma	0.113459717813876	0.0142382356688159	Expansion
1344	341Bj	Common pinyon	Pinus edulis	-0.374907997402101	0.0251044043519126	Decline
1345	341Bj	Ponderosa pine	Pinus ponderosa	1.72719881312027	NA	Expansion
1346	341Bj	Douglas-fir	Pseudotsuga menziesii	-1.74699725154883	0.610076981713985	Decline
1347	313Bc	Utah juniper	Juniperus osteosperma	0.730821541565258	0.105227128953059	Expansion
1348	313Bc	Common pinyon	Pinus edulis	1.62304889854058	0.00273235868939347	Expansion
1349	322Au	Utah juniper	Juniperus osteosperma	0.690397251784042	0.0400700103209784	Expansion
1350	M331Hn	Subalpine fir	Abies lasiocarpa	-0.953502056463206	0.135875251702769	Decline
1351	M331Hn	Utah juniper	Juniperus osteosperma	0.796306263262734	0	Expansion
1352	M331Hn	Engelmann spruce	Picea engelmannii	-0.0869449424244847	0.0359665172341776	Decline
1353	M331Hn	Lodgepole pine	Pinus contorta	-0.117799191163886	0.0800431994601743	Decline
1354	M331Hn	Ponderosa pine	Pinus ponderosa	0.67648040734563	NA	Expansion
1355	M331Hn	Douglas-fir	Pseudotsuga menziesii	-2.57178388586435	0.250618039102234	Decline
1356	M331Hn	Quaking aspen	Populus tremuloides	-0.265211697089238	0.0631243199982842	Decline
1357	M331Il	Common pinyon	Pinus edulis	0.614792513935308	0.180663134891381	Expansion
1358	M331Il	Lodgepole pine	Pinus contorta	0.488154864116971	0.29661983637644	Expansion
1359	M331Il	Ponderosa pine	Pinus ponderosa	-1.05266314508779	0.462793972979038	Decline
1360	M331Il	Douglas-fir	Pseudotsuga menziesii	0.95152726942971	0.0231382428337743	Expansion
1361	M331Il	Quaking aspen	Populus tremuloides	-8.10535573380589	1.08060154259023	Decline
1362	341Bg	Utah juniper	Juniperus osteosperma	-0.398675711584923	0.047579235021729	Decline
1363	341Bg	Common pinyon	Pinus edulis	-2.2648103855401	0.3770500003744	Decline
1364	341Bg	Ponderosa pine	Pinus ponderosa	3.54062758240166	0	Expansion
1365	341Bg	Douglas-fir	Pseudotsuga menziesii	1.85281509952103	0	Expansion
1366	341Bg	Quaking aspen	Populus tremuloides	-1.30118972730725	0	Stabilty
1367	M331In	Subalpine fir	Abies lasiocarpa	1.1990100250015	NA	Expansion
1368	M331In	Engelmann spruce	Picea engelmannii	0.427729665094305	0.0889800490158971	Expansion
1369	M331In	Common pinyon	Pinus edulis	2.10285045521507	NA	Stabilty
1370	M331In	Lodgepole pine	Pinus contorta	0.138461919068282	0.135015952497569	Expansion
1371	M331In	Ponderosa pine	Pinus ponderosa	0.273711369621152	0.041530033010649	Expansion
1372	M331In	Douglas-fir	Pseudotsuga menziesii	0.460413892378544	0.0452526429757252	Expansion
1373	M331In	Quaking aspen	Populus tremuloides	-0.703960156247306	0.205573008553154	Decline
1374	M331Iw	Subalpine fir	Abies lasiocarpa	4.74540803953505	1.14135590764669	Expansion
1375	M331Iw	Engelmann spruce	Picea engelmannii	-0.0015544803943413	0.053589531252614	Stabilty
1376	M331Iw	Lodgepole pine	Pinus contorta	0.201233423933105	0.0371389271041664	Expansion
1377	M331Iw	Douglas-fir	Pseudotsuga menziesii	0.165943108268299	0.13937253189073	Expansion
1378	M331Iw	Quaking aspen	Populus tremuloides	0.117562044715042	0.213837636960102	Stabilty
1379	M331Hm	Subalpine fir	Abies lasiocarpa	2.4324657179871	0.701464094546639	Expansion
1380	M331Hm	Utah juniper	Juniperus osteosperma	-0.122199042549317	0.173378450487107	Stabilty
1381	M331Hm	Engelmann spruce	Picea engelmannii	2.9769055462288	0.843436636582436	Expansion
1382	M331Hm	Common pinyon	Pinus edulis	1.83074130594214	0.315753487803322	Expansion
1383	M331Hm	Quaking aspen	Populus tremuloides	-1.37547689854031	0.097894004598921	Decline
1384	M331Iv	Subalpine fir	Abies lasiocarpa	1.13690500384995	0.154187350062286	Expansion
1385	M331Iv	Engelmann spruce	Picea engelmannii	-2.87440325644621	0.490558412699308	Decline
1386	M331Iv	Lodgepole pine	Pinus contorta	-4.04941710998195	0.236366951349907	Decline
1387	M331Iv	Douglas-fir	Pseudotsuga menziesii	0.106308546109511	0.340273171152947	Stabilty
1388	M331Iv	Quaking aspen	Populus tremuloides	-3.74056718247565	0.300689317157744	Decline
1389	M331Hf	Subalpine fir	Abies lasiocarpa	-0.0349582222476976	0.411638116718254	Stabilty
1390	M331Hf	Utah juniper	Juniperus osteosperma	1.84149151705673	0.258698384411724	Expansion
1391	M331Hf	Engelmann spruce	Picea engelmannii	6.78959918702159	NA	Expansion
1392	M331Hf	Common pinyon	Pinus edulis	-0.35824498851459	0.108999253823992	Decline
1393	M331Hf	Lodgepole pine	Pinus contorta	-1.94484665804417	0.739089016385352	Decline
1394	M331Hf	Douglas-fir	Pseudotsuga menziesii	5.04545839301572	1.6665556588476	Expansion
1395	M331Hf	Quaking aspen	Populus tremuloides	-1.04549090498547	0.387609406189365	Decline
1396	M331Ik	Subalpine fir	Abies lasiocarpa	-1.09341749214995	0.100711260557436	Decline
1397	M331Ik	Engelmann spruce	Picea engelmannii	-0.0723436892564599	0.0261588113238896	Decline
1398	M331Ik	Lodgepole pine	Pinus contorta	-0.510414161474361	0.0434180794572898	Decline
1399	M331Ik	Ponderosa pine	Pinus ponderosa	3.29212741858506	0.653894520277697	Expansion
1400	M331Ik	Douglas-fir	Pseudotsuga menziesii	0.586015944411724	0.0532130267235142	Expansion
1401	M331Ik	Quaking aspen	Populus tremuloides	-1.4720009244563	0.103999281737353	Decline
1402	M331Gd	Engelmann spruce	Picea engelmannii	-7.98022813050169	0.37229629090283	Decline
1403	M331Gd	Common pinyon	Pinus edulis	0.219244135342181	0.0936981991008085	Expansion
1404	M331Gd	Lodgepole pine	Pinus contorta	-2.84627851602506	1.04191242509942	Decline
1405	M331Gd	Ponderosa pine	Pinus ponderosa	-0.251449637601949	0.598228308622847	Stabilty
1406	M331Gd	Douglas-fir	Pseudotsuga menziesii	-0.526469087275908	0.209898201428192	Decline
1407	M331Gd	Quaking aspen	Populus tremuloides	-4.56468091188112	0.403027492740448	Decline
1408	M331Ij	Engelmann spruce	Picea engelmannii	-0.104115437415314	0.340979225569484	Stabilty
1409	M331Ij	Lodgepole pine	Pinus contorta	-0.107856781653083	0.136695619511948	Stabilty
1410	M331Ij	Ponderosa pine	Pinus ponderosa	0.840344331114032	0.39050524827231	Expansion
1411	M331Ij	Douglas-fir	Pseudotsuga menziesii	0.843629931874824	0.0482683888999015	Expansion
1412	M331Ij	Quaking aspen	Populus tremuloides	-2.29951684212197	0.254517580697962	Decline
1413	M331Ii	Subalpine fir	Abies lasiocarpa	0.440599402408328	4.92539668753962e-09	Stabilty
1414	M331Ii	Engelmann spruce	Picea engelmannii	0.434817364067015	0.0684003411376577	Expansion
1415	M331Ii	Common pinyon	Pinus edulis	-0.375236802067995	0.107040749480272	Decline
1416	M331Ii	Lodgepole pine	Pinus contorta	2.91517616434434	0.706535400527308	Expansion
1417	M331Ii	Ponderosa pine	Pinus ponderosa	1.07707885113309	0.0643600817644147	Expansion
1418	M331Ii	Douglas-fir	Pseudotsuga menziesii	1.56256595119086	0.0621476421886517	Expansion
1419	M331Ii	Quaking aspen	Populus tremuloides	-2.30759422867134	0.207835801733238	Decline
1420	331Ig	Ponderosa pine	Pinus ponderosa	1.42067909662634	3.17647355338615e-08	Expansion
1421	M331Gk	Subalpine fir	Abies lasiocarpa	-9.85094045997023	0.0580865690418457	Decline
1422	M331Gk	Engelmann spruce	Picea engelmannii	-3.2401372554387	0.236592289085929	Decline
1423	M331Gk	Common pinyon	Pinus edulis	1.55708848520056	0.117713102478563	Expansion
1424	M331Gk	Ponderosa pine	Pinus ponderosa	0.755925594770675	0.0653656060781251	Expansion
1425	M331Gk	Douglas-fir	Pseudotsuga menziesii	0.826208389738011	0.0568546581287839	Expansion
1426	M331Gk	Quaking aspen	Populus tremuloides	-0.839383596754547	0.107482188978365	Decline
1427	M331Iu	Subalpine fir	Abies lasiocarpa	0.991432490895271	0.0824448734099465	Expansion
1428	M331Iu	Utah juniper	Juniperus osteosperma	8.74578712001951	2.08432507294951e-07	Stabilty
1429	M331Iu	Engelmann spruce	Picea engelmannii	-0.227378838010116	0.11927603513498	Decline
1430	M331Iu	Common pinyon	Pinus edulis	9.05456735913953	1.14404746316308e-07	Stabilty
1431	M331Iu	Lodgepole pine	Pinus contorta	-6.30770356285555	0.0871408226361579	Decline
1432	M331Iu	Douglas-fir	Pseudotsuga menziesii	-0.334138678246642	0.150595544962938	Decline
1433	M331Iu	Quaking aspen	Populus tremuloides	-3.17347382491932	0.101880859041803	Decline
1434	M331Eg	Utah juniper	Juniperus osteosperma	0.991821350717722	0.445527001213648	Expansion
1435	M331Eg	Common pinyon	Pinus edulis	-1.67240575131277	0.519675138063619	Decline
1436	M331Eg	Ponderosa pine	Pinus ponderosa	-0.494592833344459	0.576063959273855	Stabilty
1437	M331Iq	Subalpine fir	Abies lasiocarpa	1.80014446653684	0.2469456782141	Expansion
1438	M331Iq	Engelmann spruce	Picea engelmannii	-2.12991881368375	0.240287607222945	Decline
1439	M331Iq	Lodgepole pine	Pinus contorta	-7.19227433619596	0.123160037479956	Decline
1440	M331Iq	Douglas-fir	Pseudotsuga menziesii	1.54994150774409	NA	Expansion
1441	M331Iq	Quaking aspen	Populus tremuloides	-4.77454786534005	0.294935062388558	Decline
1442	M331Fg	Engelmann spruce	Picea engelmannii	-1.68564780932925	0.129379250027398	Decline
1443	M331Fg	Common pinyon	Pinus edulis	0.344735245031094	0.100137724795667	Expansion
1444	M331Fg	Ponderosa pine	Pinus ponderosa	0.188570710026	0.0313711110298912	Expansion
1445	M331Fg	Douglas-fir	Pseudotsuga menziesii	-0.679521646765595	0.0740593511615531	Decline
1446	M331Fg	Quaking aspen	Populus tremuloides	0.464210404927186	0.105734052640381	Expansion
1447	342Gd	Utah juniper	Juniperus osteosperma	-1.09677421586868	0.15064989526857	Decline
1448	M331Gf	Subalpine fir	Abies lasiocarpa	-5.13594667440058	0.586031564773554	Decline
1449	M331Gf	Utah juniper	Juniperus osteosperma	0.504473969376726	0.183688088518585	Expansion
1450	M331Gf	Engelmann spruce	Picea engelmannii	0.00487071420546438	0.0662740353708625	Stabilty
1451	M331Gf	Common pinyon	Pinus edulis	-1.63860619913584	0.541521000636136	Decline
1452	M331Gf	Ponderosa pine	Pinus ponderosa	1.17068617991868	NA	Stabilty
1453	M331Gf	Douglas-fir	Pseudotsuga menziesii	-0.0628961059604788	NA	Stabilty
1454	M331Gf	Quaking aspen	Populus tremuloides	-0.362755892672254	0.0584349089875789	Decline
1455	331If	Common pinyon	Pinus edulis	-6.61841938585678	0.48367950818034	Decline
1456	M331Gu	Subalpine fir	Abies lasiocarpa	-6.54883608974297	0.106254882437381	Decline
1457	M331Gu	Utah juniper	Juniperus osteosperma	-10.1010101010101	0	Decline
1458	M331Gu	Engelmann spruce	Picea engelmannii	-6.01687150747097	0.0419176283844331	Decline
1459	M331Gu	Common pinyon	Pinus edulis	2.16116068472888	0.295766328907224	Expansion
1460	M331Gu	Lodgepole pine	Pinus contorta	0.396997458755857	0.0552502008500556	Expansion
1461	M331Gu	Ponderosa pine	Pinus ponderosa	2.03723081099971	0.125913218966702	Expansion
1462	M331Gu	Douglas-fir	Pseudotsuga menziesii	-1.5591456911487	0.0734849059689272	Decline
1463	M331Gu	Quaking aspen	Populus tremuloides	-1.92900334026241	0.0351910840150703	Decline
1464	M331Fa	Subalpine fir	Abies lasiocarpa	-9.56970728995692	0.0482335711105149	Decline
1465	M331Fa	Engelmann spruce	Picea engelmannii	-0.67523617338456	0.0551372273138271	Decline
1466	M331Fa	Common pinyon	Pinus edulis	-0.206181660269403	0.0991259047109543	Decline
1467	M331Fa	Lodgepole pine	Pinus contorta	-3.0145034617102	0.589096450674155	Decline
1468	M331Fa	Ponderosa pine	Pinus ponderosa	-1.42922675919297	0.0837444210814614	Decline
1469	M331Fa	Douglas-fir	Pseudotsuga menziesii	-1.0310702260872	0.0725661297052572	Decline
1470	M331Fa	Quaking aspen	Populus tremuloides	-0.828851695144275	0.0465802978667339	Decline
1471	M331Fb	Subalpine fir	Abies lasiocarpa	-8.0874723834809	0.323119304662007	Decline
1472	M331Fb	Engelmann spruce	Picea engelmannii	0.76840211289116	0.141715329867814	Expansion
1473	M331Fb	Common pinyon	Pinus edulis	0.5490220192641	0.0568106984103991	Expansion
1474	M331Fb	Lodgepole pine	Pinus contorta	-0.382533187149874	2.37022793809143	Stabilty
1475	M331Fb	Ponderosa pine	Pinus ponderosa	0.687478127217641	0.182722862407413	Expansion
1476	M331Fb	Douglas-fir	Pseudotsuga menziesii	0.536938822394302	0.121171368683596	Expansion
1477	M331Fb	Quaking aspen	Populus tremuloides	-1.23262563641137	0.175046892040084	Decline
1478	331Ja	Common pinyon	Pinus edulis	-0.245483152596229	0.0198255558885764	Decline
1479	M331Fc	Common pinyon	Pinus edulis	-0.191926126590971	0.0547936630099199	Decline
1480	M331Fc	Ponderosa pine	Pinus ponderosa	-0.553933049936959	0.33501864116998	Decline
1481	M331Fc	Douglas-fir	Pseudotsuga menziesii	99.5535529448595	70.60046215695	Expansion
1482	M331Fc	Quaking aspen	Populus tremuloides	-9.60603098836548	0	Decline
1483	M331Gn	Subalpine fir	Abies lasiocarpa	-7.6183228767085	0.140164079831506	Decline
1484	M331Gn	Engelmann spruce	Picea engelmannii	-0.921261873493437	0.0435354918218198	Decline
1485	M331Gn	Lodgepole pine	Pinus contorta	-8.41382963443773	4.08363919733113e-07	Decline
1486	M331Gn	Ponderosa pine	Pinus ponderosa	0.286276163110931	0.0298395923503397	Expansion
1487	M331Gn	Douglas-fir	Pseudotsuga menziesii	0.567356433060433	0.109375028268135	Expansion
1488	M331Gn	Quaking aspen	Populus tremuloides	-0.607676846040334	0.0806259689360654	Decline
1489	M331Gq	Subalpine fir	Abies lasiocarpa	-9.44119927424003	0.166968303728216	Decline
1490	M331Gq	Engelmann spruce	Picea engelmannii	-3.12088738482185	0.384431773937217	Decline
1491	M331Gq	Douglas-fir	Pseudotsuga menziesii	-5.16264873695532	0.422269156105954	Decline
1492	M331Gq	Quaking aspen	Populus tremuloides	-0.546486804163896	0.183065778350024	Decline
1493	331Ia	Common pinyon	Pinus edulis	-4.0329537840269	0.407727348609179	Decline
1494	M331Ha	Subalpine fir	Abies lasiocarpa	2.58722766822534	0.239208192547746	Expansion
1495	M331Ha	Engelmann spruce	Picea engelmannii	0.930673363558391	0.0902089681365861	Expansion
1496	M331Ha	Lodgepole pine	Pinus contorta	2.06960596760174	3.4821212517836e-08	Expansion
1497	M331Ha	Quaking aspen	Populus tremuloides	-1.92493515207475	0.105983631270575	Decline
1498	M331Ib	Subalpine fir	Abies lasiocarpa	0.991686106373652	0.14272929968139	Expansion
1499	M331Ib	Engelmann spruce	Picea engelmannii	-4.4206366046904	0.248951684572418	Decline
1500	M331Ib	Lodgepole pine	Pinus contorta	-2.68688606798165	0.070581838479455	Decline
1501	M331Ib	Ponderosa pine	Pinus ponderosa	-0.568822283908095	0.0992671542672214	Decline
1502	M331Ib	Douglas-fir	Pseudotsuga menziesii	-0.558319796909727	0.173622011991741	Decline
1503	M331Ib	Quaking aspen	Populus tremuloides	-1.2223583090158	0.127430127709249	Decline
1504	M331Io	Subalpine fir	Abies lasiocarpa	3.86881799993279	0.250721830611567	Expansion
1505	M331Io	Engelmann spruce	Picea engelmannii	0.83132741793334	2.17492125011435	Stabilty
1506	M331Io	Lodgepole pine	Pinus contorta	-4.59678715917397	0.301089569818007	Decline
1507	M331Io	Quaking aspen	Populus tremuloides	4.94751150580686	2.57536444300519	Expansion
1508	M331Hb	Subalpine fir	Abies lasiocarpa	1.10863766851011	0.0353998969996057	Expansion
1509	M331Hb	Utah juniper	Juniperus osteosperma	-1.61984693083375	0.096133421931746	Decline
1510	M331Hb	Engelmann spruce	Picea engelmannii	1.69114664161583	0.158509585111818	Expansion
1511	M331Hb	Common pinyon	Pinus edulis	0.775509288153904	0.139993095487485	Expansion
1512	M331Hb	Lodgepole pine	Pinus contorta	-7.71239490620101	0.242242276060358	Decline
1513	M331Hb	Douglas-fir	Pseudotsuga menziesii	-0.381691599999844	0.222140163982687	Decline
1514	M331Hb	Quaking aspen	Populus tremuloides	-1.9075880409865	0.0777142478855994	Decline
1515	331He	Ponderosa pine	Pinus ponderosa	0.111201620814266	0.335379987739743	Stabilty
1516	331He	Douglas-fir	Pseudotsuga menziesii	-3.48403778455218	0	Decline
1517	M331Ff	Common pinyon	Pinus edulis	0.220680874374483	0.175781658031971	Expansion
1518	M331Ff	Ponderosa pine	Pinus ponderosa	0.0565486591025481	0.0413790274731634	Expansion
1519	M331Ff	Douglas-fir	Pseudotsuga menziesii	2.91144708313823	0.212402408355181	Expansion
1520	331Bd	Common pinyon	Pinus edulis	-1.22368395832504	0.169551403096923	Decline
1521	331Bd	Ponderosa pine	Pinus ponderosa	-0.258305004628003	0.25214394527176	Decline
1522	331Bd	Douglas-fir	Pseudotsuga menziesii	-1.15668706479562	NA	Stabilty
1523	331Bc	Common pinyon	Pinus edulis	-1.01633541643936	0.790264633766086	Decline
1524	331Bc	Ponderosa pine	Pinus ponderosa	1.32889000868346	NA	Stabilty
1525	341Bp	Subalpine fir	Abies lasiocarpa	-0.323834820607952	0.269007154527836	Decline
1526	341Bp	Utah juniper	Juniperus osteosperma	-0.770349522495762	0.0545767425549656	Decline
1527	341Bp	Engelmann spruce	Picea engelmannii	-5.66936851692627	0.767599429657223	Decline
1528	341Bp	Common pinyon	Pinus edulis	-1.01937704908901	0.0721846450658258	Decline
1529	341Bp	Ponderosa pine	Pinus ponderosa	1.24083205987202	0.101481666233969	Expansion
1530	341Bp	Douglas-fir	Pseudotsuga menziesii	1.18469292261295	0.177579677940977	Expansion
1531	341Bp	Quaking aspen	Populus tremuloides	-1.39119365604806	0.0693253171739884	Decline
1532	M331Gc	Subalpine fir	Abies lasiocarpa	-6.0228948141391	0.737654779683922	Decline
1533	M331Gc	Utah juniper	Juniperus osteosperma	0.446112257774417	0.066513985355533	Expansion
1534	M331Gc	Engelmann spruce	Picea engelmannii	-4.95968528326056	0.226567775643123	Decline
1535	M331Gc	Common pinyon	Pinus edulis	4.03464210865475	0.470455838129175	Expansion
1536	M331Gc	Lodgepole pine	Pinus contorta	-0.196433804506527	0.0226126811648464	Decline
1537	M331Gc	Ponderosa pine	Pinus ponderosa	0.908336041464091	0.127613587357126	Expansion
1538	M331Gc	Douglas-fir	Pseudotsuga menziesii	0.165476717899723	0.072328626414676	Expansion
1539	M331Gc	Quaking aspen	Populus tremuloides	-0.605245734281047	0.146979605943406	Decline
1540	341Bq	Utah juniper	Juniperus osteosperma	-0.494125995930864	0.0603233803242444	Decline
1541	341Bq	Common pinyon	Pinus edulis	-1.71950765079095	0.0765431024127518	Decline
1542	341Bq	Ponderosa pine	Pinus ponderosa	0.605228223393913	0.104993804563516	Expansion
1543	341Bq	Douglas-fir	Pseudotsuga menziesii	37.0467511526411	0	Stabilty
1544	341Bq	Quaking aspen	Populus tremuloides	-3.09390600713619	0.735444420703006	Decline
1545	M331It	Subalpine fir	Abies lasiocarpa	-0.654981608253888	0.645836122008987	Stabilty
1546	M331It	Engelmann spruce	Picea engelmannii	-0.652166386819411	0.444487711254746	Decline
1547	M331It	Lodgepole pine	Pinus contorta	-6.12569937123069	0.231927726339488	Decline
1548	M331It	Douglas-fir	Pseudotsuga menziesii	0.000656092458657177	NA	Expansion
1549	M331It	Quaking aspen	Populus tremuloides	2.15456263407622	0.422663407118104	Expansion
1550	M331Hl	Subalpine fir	Abies lasiocarpa	-0.660901342012483	0.214495428655828	Decline
1551	M331Hl	Utah juniper	Juniperus osteosperma	-0.825997235765154	0.162690283155145	Decline
1552	M331Hl	Engelmann spruce	Picea engelmannii	1.07583125990759	0.0340315412464605	Expansion
1553	M331Hl	Common pinyon	Pinus edulis	-0.482308048821405	0.232375935147699	Decline
1554	M331Hl	Douglas-fir	Pseudotsuga menziesii	0.510149919312066	NA	Expansion
1555	M331Hl	Quaking aspen	Populus tremuloides	-1.7313691628771	0.178592503349587	Decline
1556	M331Ig	Subalpine fir	Abies lasiocarpa	-0.0692572790430623	0.151243831129558	Stabilty
1557	M331Ig	Engelmann spruce	Picea engelmannii	0.369222677881448	0.0356367901127975	Expansion
1558	M331Ig	Lodgepole pine	Pinus contorta	-2.9162853205557	0.114551702614203	Decline
1559	M331Ig	Ponderosa pine	Pinus ponderosa	4.39465714039038	0	Expansion
1560	M331Ig	Douglas-fir	Pseudotsuga menziesii	2.07020804863841	0.301233524709271	Expansion
1561	M331Ig	Quaking aspen	Populus tremuloides	-0.124500414835662	0.0614228685010791	Decline
1562	M331Hh	Subalpine fir	Abies lasiocarpa	1.93956673380181	0.370263655115486	Expansion
1563	M331Hh	Utah juniper	Juniperus osteosperma	0.119129908075879	0.269196456492892	Stabilty
1564	M331Hh	Engelmann spruce	Picea engelmannii	0.68037766313488	0.088158038336136	Expansion
1565	M331Hh	Common pinyon	Pinus edulis	-1.6670248602959	0.536134446800269	Decline
1566	M331Hh	Lodgepole pine	Pinus contorta	-4.13169612367318	0.396588137349081	Decline
1567	M331Hh	Douglas-fir	Pseudotsuga menziesii	-3.15448148881163	0.36004340367764	Decline
1568	M331Hh	Quaking aspen	Populus tremuloides	0.0196977339614628	0.135157451772298	Stabilty
1569	M331Ip	Subalpine fir	Abies lasiocarpa	-0.438954387007962	0.0476835939540655	Decline
1570	M331Ip	Engelmann spruce	Picea engelmannii	-1.38171041556663	0.0541378389566458	Decline
1571	M331Ip	Lodgepole pine	Pinus contorta	-4.48240522356118	0.0600222606168871	Decline
1572	M331Ip	Ponderosa pine	Pinus ponderosa	0.833895885889745	0.277894928108223	Expansion
1573	M331Ip	Douglas-fir	Pseudotsuga menziesii	2.03354041256449	0.270546502858195	Expansion
1574	M331Ip	Quaking aspen	Populus tremuloides	0.874215388448318	0.106825811099385	Expansion
1575	M341Bc	Subalpine fir	Abies lasiocarpa	-3.55468580488407	0.476636203328439	Decline
1576	M341Bc	Utah juniper	Juniperus osteosperma	1.09802243754366	0.186463636875517	Expansion
1577	M341Bc	Common pinyon	Pinus edulis	0.263020555149928	0.122916127866374	Expansion
1578	M341Bc	Douglas-fir	Pseudotsuga menziesii	-0.305489297278077	0.108289785833854	Decline
1579	M341Bc	Quaking aspen	Populus tremuloides	-0.0953917211656567	0.263530748071513	Stabilty
1580	M331Ih	Subalpine fir	Abies lasiocarpa	10.8253092787348	7.34973583036445	Expansion
1581	M331Ih	Engelmann spruce	Picea engelmannii	-0.255170043380529	0.152761719822065	Decline
1582	M331Ih	Lodgepole pine	Pinus contorta	-0.316171082439974	0.0986216807762022	Decline
1583	M331Ih	Ponderosa pine	Pinus ponderosa	0.150684981651527	0.090351573688431	Expansion
1584	M331Ih	Douglas-fir	Pseudotsuga menziesii	1.06544217779807	0.0606431187508164	Expansion
1585	M331Ih	Quaking aspen	Populus tremuloides	-1.47538141558579	0.23858779146005	Decline
1586	M331Is	Subalpine fir	Abies lasiocarpa	0.150406461052975	0.167901387895061	Stabilty
1587	M331Is	Engelmann spruce	Picea engelmannii	1.1772734883284	0.176785634432036	Expansion
1588	M331Is	Lodgepole pine	Pinus contorta	-5.00363077931808	1.0982823208261	Decline
1589	M331Is	Douglas-fir	Pseudotsuga menziesii	1.72771041522696	0	Expansion
1590	M331Is	Quaking aspen	Populus tremuloides	-0.31948130807185	0.0676065912913771	Decline
1591	M331Hd	Subalpine fir	Abies lasiocarpa	0.709188427483248	0.0506274079307165	Expansion
1592	M331Hd	Utah juniper	Juniperus osteosperma	-0.161040682257079	0.0778668848232725	Decline
1593	M331Hd	Engelmann spruce	Picea engelmannii	1.92057239796772	0.0585066289195203	Expansion
1594	M331Hd	Common pinyon	Pinus edulis	0.646690821772683	0.16812006320309	Expansion
1595	M331Hd	Lodgepole pine	Pinus contorta	-5.27145155704519	0.194910790930768	Decline
1596	M331Hd	Douglas-fir	Pseudotsuga menziesii	-0.895863256545171	0.176179072331054	Decline
1597	M331Hd	Quaking aspen	Populus tremuloides	-1.05244372824126	0.0499067834123969	Decline
1598	M331Ir	Subalpine fir	Abies lasiocarpa	1.576579542528	0.156395994985325	Expansion
1599	M331Ir	Engelmann spruce	Picea engelmannii	2.2398090990137	0.593951096930175	Expansion
1600	M331Ir	Lodgepole pine	Pinus contorta	-7.10831302347705	0.0732067005302755	Decline
1601	M331Ir	Douglas-fir	Pseudotsuga menziesii	1.91010970137709	0.566199431431084	Expansion
1602	M331Ir	Quaking aspen	Populus tremuloides	-1.57261255302105	0.132153362181097	Decline
1603	M331Hp	Subalpine fir	Abies lasiocarpa	-2.21645139370444	0.149073761581174	Decline
1604	M331Hp	Utah juniper	Juniperus osteosperma	0.0768381195861139	0.0218641388604127	Expansion
1605	M331Hp	Engelmann spruce	Picea engelmannii	0.251399843953938	0.110209632355611	Expansion
1606	M331Hp	Common pinyon	Pinus edulis	-1.37613365126421	0.433911400148984	Decline
1607	M331Hp	Douglas-fir	Pseudotsuga menziesii	3.18738851872418	0.79412753314616	Expansion
1608	M331Hp	Quaking aspen	Populus tremuloides	-1.29280769758126	0.0866730355450789	Decline
1609	331Ih	Common pinyon	Pinus edulis	2.07799894371732	0	Expansion
1610	331Ih	Ponderosa pine	Pinus ponderosa	1.13689989610204	0.0695909934600465	Expansion
1611	331Ii	Engelmann spruce	Picea engelmannii	5.29301500859573	0	Stabilty
1612	331Ii	Common pinyon	Pinus edulis	-6.07437052805056	0.466262662166659	Decline
1613	331Ii	Ponderosa pine	Pinus ponderosa	0.287324995954083	0.101516886438473	Expansion
1614	331Ii	Douglas-fir	Pseudotsuga menziesii	0.662829066685701	0.598665944052622	Expansion
1615	M331Hg	Subalpine fir	Abies lasiocarpa	-4.86904288561441	NA	Decline
1616	M331Hg	Utah juniper	Juniperus osteosperma	-0.024698076707321	0.0230856980948902	Stabilty
1617	M331Hg	Engelmann spruce	Picea engelmannii	1.77667894612427	0	Stabilty
1618	M331Hg	Common pinyon	Pinus edulis	0.776872204050595	0.0591968270505257	Expansion
1619	M331Hg	Douglas-fir	Pseudotsuga menziesii	-2.91479168133365	0.695435595187794	Decline
1620	M331Hg	Quaking aspen	Populus tremuloides	-0.698217624789505	0.582570778209482	Decline
1621	M331Gs	Subalpine fir	Abies lasiocarpa	-8.88074265783519	0.320147185243643	Decline
1622	M331Gs	Engelmann spruce	Picea engelmannii	-3.07786624830243	0.215888744702823	Decline
1623	M331Gs	Ponderosa pine	Pinus ponderosa	-0.313099005923122	0.115498336648259	Decline
1624	M331Gs	Douglas-fir	Pseudotsuga menziesii	-0.422643408386434	0.196378839895252	Decline
1625	M331Gs	Quaking aspen	Populus tremuloides	-2.64097905631705	0.108992204884893	Decline
1626	313Aa	Utah juniper	Juniperus osteosperma	-1.32776650836726	0.107424508989437	Decline
1627	313Aa	Common pinyon	Pinus edulis	-1.13820340564386	0.0900048828968426	Decline
1628	313Aa	Ponderosa pine	Pinus ponderosa	-0.484801745681586	NA	Decline
1629	313Aa	Douglas-fir	Pseudotsuga menziesii	0.496400268253428	0.406552246338817	Expansion
1630	313Be	Subalpine fir	Abies lasiocarpa	-6.00628267790116	0.919104910472738	Decline
1631	313Be	Utah juniper	Juniperus osteosperma	-0.169224634600838	0.0600125772767821	Decline
1632	313Be	Engelmann spruce	Picea engelmannii	-5.18829502409518	0.185382930131403	Decline
1633	313Be	Common pinyon	Pinus edulis	-1.67525573879667	0.116952621599963	Decline
1634	313Be	Ponderosa pine	Pinus ponderosa	0.438161946467309	0.0413390058805199	Expansion
1635	313Be	Douglas-fir	Pseudotsuga menziesii	-2.09134262572643	0.189265152871485	Decline
1636	313Be	Quaking aspen	Populus tremuloides	-1.89377320471145	0.074823273269364	Decline
1637	331Jc	Engelmann spruce	Picea engelmannii	-9.03909461106046	NA	Decline
1638	331Jc	Common pinyon	Pinus edulis	58.6520899745233	11.5897677348671	Expansion
1639	331Jc	Ponderosa pine	Pinus ponderosa	7.31882373999435	4.62959259236025e-08	Expansion
1640	331Jc	Douglas-fir	Pseudotsuga menziesii	-0.486757639268322	0.543253160034471	Stabilty
1641	331Jc	Quaking aspen	Populus tremuloides	-0.450119987244703	0.410472324996373	Decline
1642	M331Gv	Subalpine fir	Abies lasiocarpa	-8.31464186697814	0.147465481896027	Decline
1643	M331Gv	Engelmann spruce	Picea engelmannii	-3.7372987893644	0.170044653057438	Decline
1644	M331Gv	Douglas-fir	Pseudotsuga menziesii	0.470672376668196	0.243360822634169	Expansion
1645	M331Gv	Quaking aspen	Populus tremuloides	-1.63782395776145	0.117079411258526	Decline
1646	331Jb	Common pinyon	Pinus edulis	0.468930335778165	0.0456091562831556	Expansion
1647	331Jb	Ponderosa pine	Pinus ponderosa	0.924087172804911	0.0915422453603644	Expansion
1648	331Jb	Douglas-fir	Pseudotsuga menziesii	5.99135785092854	1.44609707664618e-07	Expansion
1649	331Jb	Quaking aspen	Populus tremuloides	1.21042176315783	2.01159529919152e-08	Expansion
1650	313Ca	Utah juniper	Juniperus osteosperma	-2.08715762994664	0.316673449865395	Decline
1651	313Ca	Common pinyon	Pinus edulis	1.90867175446872	0	Expansion
1652	313Ca	Ponderosa pine	Pinus ponderosa	2.95255670435513	0	Expansion
1653	313An	Utah juniper	Juniperus osteosperma	0.71341459839308	0.0305710627642857	Expansion
1654	313An	Common pinyon	Pinus edulis	-0.455394022870642	0.102302217555592	Decline
1655	313An	Ponderosa pine	Pinus ponderosa	0.65119581328455	NA	Expansion
1656	313Db	Utah juniper	Juniperus osteosperma	0.396688933657305	0.0753485326374304	Expansion
1657	313Db	Common pinyon	Pinus edulis	-2.38798875519896	0.0852687658917924	Decline
1658	313Db	Ponderosa pine	Pinus ponderosa	-0.552976351508922	0.0339409691890301	Decline
1659	313Db	Douglas-fir	Pseudotsuga menziesii	3.65873616105778	2.56004692291607e-08	Expansion
1660	M313Al	Utah juniper	Juniperus osteosperma	-1.67709915425381	0.0850077847849947	Decline
1661	M313Al	Engelmann spruce	Picea engelmannii	-0.0630202269386397	0.266298716707082	Stabilty
1662	M313Al	Common pinyon	Pinus edulis	-0.600744206531185	0.062001094107807	Decline
1663	M313Al	Ponderosa pine	Pinus ponderosa	0.603119789836202	0.0102936743558896	Expansion
1664	M313Al	Douglas-fir	Pseudotsuga menziesii	0.702194461796754	0.0829228967279093	Expansion
1665	M313Al	Quaking aspen	Populus tremuloides	-2.22042472676174	0.183070325234336	Decline
1666	313Cb	Utah juniper	Juniperus osteosperma	0.51775061642084	0.04588974866558	Expansion
1667	313Cb	Common pinyon	Pinus edulis	-9.52380952380953	7.7234136548933e-08	Decline
1668	M313Af	Utah juniper	Juniperus osteosperma	0	0	Stabilty
1669	M313Af	Ponderosa pine	Pinus ponderosa	0.346561311033822	0.0430984275094029	Expansion
1670	M313Af	Douglas-fir	Pseudotsuga menziesii	-3.10363986305058	0.121949900924877	Decline
1671	M313Af	Quaking aspen	Populus tremuloides	-4.09434364902811	0.31864572862167	Decline
1672	313Ba	Utah juniper	Juniperus osteosperma	1.75485105181544	0.128891294053263	Expansion
1673	313Ba	Engelmann spruce	Picea engelmannii	-0.745637602796161	1.24534987450168	Stabilty
1674	313Ba	Common pinyon	Pinus edulis	-0.0127929498072784	0.0263967945701972	Stabilty
1675	313Ba	Ponderosa pine	Pinus ponderosa	1.11135649999157	0.032908485353993	Expansion
1676	313Ba	Douglas-fir	Pseudotsuga menziesii	1.4308765440406	0.0457952140118836	Expansion
1677	313Ba	Quaking aspen	Populus tremuloides	-3.26368142435951	0.197308977954377	Decline
1678	313Ao	Utah juniper	Juniperus osteosperma	0.579826013843412	0.00877896946746789	Expansion
1679	313Ao	Common pinyon	Pinus edulis	0.866512548073639	0.0249989026996344	Expansion
1680	313Ao	Ponderosa pine	Pinus ponderosa	-0.323450848825784	0.0794727149422261	Decline
1681	313Ao	Douglas-fir	Pseudotsuga menziesii	1.28087478022499	4.69576280899475e-09	Expansion
1682	313Ao	Quaking aspen	Populus tremuloides	-2.58672488840126	1.49882469034367	Decline
1683	313Ar	Utah juniper	Juniperus osteosperma	-0.310496480508296	0.0789477408217097	Decline
1684	313Ar	Common pinyon	Pinus edulis	-2.94213117809155	0.0887102150971745	Decline
1685	313Ar	Ponderosa pine	Pinus ponderosa	1.82488577515397	0.0832052107198829	Expansion
1686	313Ar	Douglas-fir	Pseudotsuga menziesii	-0.815162489371358	0.305591250173412	Decline
1687	313Ar	Quaking aspen	Populus tremuloides	3.06515498671795	0.293621837293442	Expansion
1688	313Am	Utah juniper	Juniperus osteosperma	-0.984559557422092	0.0696613254876719	Decline
1689	313Am	Common pinyon	Pinus edulis	-1.04467693305696	0.0480471408302809	Decline
1690	313Df	Utah juniper	Juniperus osteosperma	0.24173735681178	0.0292854889377181	Expansion
1691	313Df	Common pinyon	Pinus edulis	0.486531407266764	0.0408947144654963	Expansion
1692	313Df	Ponderosa pine	Pinus ponderosa	-0.377000408460874	0.10488608183069	Decline
1693	M313Ak	Utah juniper	Juniperus osteosperma	-0.792586725407458	0.0294104978552356	Decline
1694	M313Ak	Common pinyon	Pinus edulis	-2.03470564023773	0.0511196628491725	Decline
1695	M313Ak	Ponderosa pine	Pinus ponderosa	0.617969236233398	0.0290973853723259	Expansion
1696	M313Ak	Douglas-fir	Pseudotsuga menziesii	2.45339882538434	NA	Stabilty
1697	313Da	Utah juniper	Juniperus osteosperma	0.560736645595415	0.0836340204910687	Expansion
1698	313Da	Common pinyon	Pinus edulis	-0.86460540946384	0.0561633496613432	Decline
1699	313Da	Ponderosa pine	Pinus ponderosa	1.26431523708586	0	Expansion
1700	313Dc	Utah juniper	Juniperus osteosperma	-6.12230046816231	0.284194831929281	Decline
1701	313Dc	Common pinyon	Pinus edulis	0.200097068891538	0.0495382950171092	Expansion
1702	313Dc	Ponderosa pine	Pinus ponderosa	2.30245199376719	0.0182011181152974	Expansion
1703	313Cd	Utah juniper	Juniperus osteosperma	0.503655672143138	0.0187542070779654	Expansion
1704	313Cd	Common pinyon	Pinus edulis	-0.449923374225791	0.0246125209205581	Decline
1705	313Cd	Ponderosa pine	Pinus ponderosa	-0.824235074509569	0.0278292212355673	Decline
1706	313Cd	Douglas-fir	Pseudotsuga menziesii	1.21152160894374	0.100191989556035	Expansion
1707	313Cc	Utah juniper	Juniperus osteosperma	-0.00043015328540159	0.0885449386086152	Stabilty
1708	313Cc	Common pinyon	Pinus edulis	-0.921494539927767	0.16986756131303	Decline
1709	313Cc	Ponderosa pine	Pinus ponderosa	-4.20799816945474	0.106217911446621	Decline
1710	313Cc	Douglas-fir	Pseudotsuga menziesii	0.696257044231055	0.135793594289329	Expansion
1711	313Bo	Utah juniper	Juniperus osteosperma	-10.9270028019655	0.70975794553124	Decline
1712	313Bo	Common pinyon	Pinus edulis	0.461447924797555	0.0388619808941905	Expansion
1713	313Bo	Ponderosa pine	Pinus ponderosa	-0.241442915941371	0.0906894996386467	Decline
1714	313Bo	Douglas-fir	Pseudotsuga menziesii	0.710196954905873	0.106433809757403	Expansion
1715	M313Ah	Subalpine fir	Abies lasiocarpa	-6.51916939928035	0.0754345182632385	Decline
1716	M313Ah	Utah juniper	Juniperus osteosperma	-0.399290431456111	0.0598002775204463	Decline
1717	M313Ah	Engelmann spruce	Picea engelmannii	-4.6401435340494	0.107698590896365	Decline
1718	M313Ah	Common pinyon	Pinus edulis	0.497617342139975	0.0440475811164894	Expansion
1719	M313Ah	Ponderosa pine	Pinus ponderosa	-1.30210840135279	0.0209859017362741	Decline
1720	M313Ah	Douglas-fir	Pseudotsuga menziesii	-2.75223877841111	0.0540516236200146	Decline
1721	M313Ah	Quaking aspen	Populus tremuloides	-3.01767515184405	0.0826228312000797	Decline
1722	M313Ag	Utah juniper	Juniperus osteosperma	-0.922243935204941	0.518634502946393	Decline
1723	M313Ag	Common pinyon	Pinus edulis	1.01408993881976	0.364181744474212	Expansion
1724	M313Ag	Ponderosa pine	Pinus ponderosa	-4.36187356436257	0.184389299117561	Decline
1725	M313Ag	Douglas-fir	Pseudotsuga menziesii	-7.01245634336357	0.428365568763044	Decline
1726	M313Ad	Utah juniper	Juniperus osteosperma	-1.61655871102155	0.626914354653775	Decline
1727	M313Ad	Common pinyon	Pinus edulis	0.485425957740353	0.050869089272786	Expansion
1728	M313Ad	Ponderosa pine	Pinus ponderosa	-0.969123303922577	0.0805362084734624	Decline
1729	M313Ad	Douglas-fir	Pseudotsuga menziesii	-5.85814025077045	0.543823412091772	Decline
1730	M313Ac	Common pinyon	Pinus edulis	0.724381900209628	6.86830434061011e-09	Stabilty
1731	M313Ac	Ponderosa pine	Pinus ponderosa	-4.1920898569103	NA	Stabilty
1732	321Am	Engelmann spruce	Picea engelmannii	-3.44263087533307	0	Decline
1733	321Am	Ponderosa pine	Pinus ponderosa	0.108985376228049	0.149157748459645	Stabilty
1734	321Am	Douglas-fir	Pseudotsuga menziesii	-3.01949923445525	0.185900543474643	Decline
1735	321Am	Quaking aspen	Populus tremuloides	-2.6429346070888	2.77360881513248e-08	Decline
1736	321Ak	Ponderosa pine	Pinus ponderosa	-1.67154803703306	NA	Decline
1737	321Ak	Douglas-fir	Pseudotsuga menziesii	-5.21868107899617	0.109050542818698	Decline
1738	321Ak	Quaking aspen	Populus tremuloides	148.358607957894	79.6575495213854	Expansion
1739	313As	Subalpine fir	Abies lasiocarpa	-1.10478118894889	0.0327354042391674	Decline
1740	313As	Utah juniper	Juniperus osteosperma	0.132998928940306	0	Expansion
1741	313As	Engelmann spruce	Picea engelmannii	-0.596988158830061	0.118634878947009	Decline
1742	313As	Common pinyon	Pinus edulis	0.0635039183894677	0.0685027189330113	Stabilty
1743	313As	Ponderosa pine	Pinus ponderosa	-0.600204569720595	0.0894742281375712	Decline
1744	313As	Douglas-fir	Pseudotsuga menziesii	-0.205723103652791	0.0657622843506732	Decline
1745	313As	Quaking aspen	Populus tremuloides	-0.878712613541616	0.0667516129734989	Decline
1746	313Ap	Utah juniper	Juniperus osteosperma	0.289234128118466	0.0166120380692468	Expansion
1747	313Ap	Common pinyon	Pinus edulis	-0.474769763735877	0.0188951371883814	Decline
1748	313Ap	Ponderosa pine	Pinus ponderosa	0.505711773445632	0.072361689985833	Expansion
1749	313Ap	Douglas-fir	Pseudotsuga menziesii	-4.28366676077518	0.15919047484077	Decline
1750	313Ap	Quaking aspen	Populus tremuloides	-6.03950838081076	2.77314372383976e-08	Stabilty
1751	313Aq	Utah juniper	Juniperus osteosperma	-0.0110961916348583	0.018939637595039	Stabilty
1752	313Aq	Common pinyon	Pinus edulis	0.1848939529373	0.0353867267695664	Expansion
1753	313Aq	Ponderosa pine	Pinus ponderosa	1.70753276969686	0.0499630621135051	Expansion
1754	313De	Utah juniper	Juniperus osteosperma	-0.753588276474525	0.076113276109698	Decline
1755	313De	Common pinyon	Pinus edulis	-0.135509623627634	0.0372202845755808	Decline
1756	313De	Ponderosa pine	Pinus ponderosa	1.03029019381108	0.0343097689783805	Expansion
1757	313Bd	Utah juniper	Juniperus osteosperma	-0.452804137845788	0.345731805475202	Decline
1758	313Bd	Common pinyon	Pinus edulis	0.10757746198475	0.0593923270299817	Expansion
1759	313Bd	Ponderosa pine	Pinus ponderosa	0.921916756838572	0.0758330221957618	Expansion
1760	313Bd	Douglas-fir	Pseudotsuga menziesii	2.182759167328	0.0483401595390034	Expansion
1761	313Bd	Quaking aspen	Populus tremuloides	7.36594615006268	7.42942206786646e-08	Expansion
1762	322Aw	Utah juniper	Juniperus osteosperma	2.90342421248431	0.138227697578723	Expansion
1763	322Aw	Common pinyon	Pinus edulis	5.27561017925049	0.298131758992655	Expansion
1764	322Ax	Utah juniper	Juniperus osteosperma	1.74823372689505	0.0378361683672999	Expansion
1765	322Ax	Common pinyon	Pinus edulis	0.634031531556023	0.0152809917748101	Expansion
1766	315Bc	Common pinyon	Pinus edulis	1.48039114132403	0.45989854547343	Expansion
1767	315Bc	Ponderosa pine	Pinus ponderosa	-13.5135135135135	NA	Decline
1768	M313Bd	Common pinyon	Pinus edulis	-0.960839164164559	0.129241903354897	Decline
1769	M313Bd	Ponderosa pine	Pinus ponderosa	-1.3246468708728	0.48097885655299	Decline
1770	M313Bd	Douglas-fir	Pseudotsuga menziesii	2.96538900099055	0.736296113497234	Expansion
1771	315Hb	Common pinyon	Pinus edulis	3.23934877201641	0.624154562040479	Expansion
1772	315Hb	Ponderosa pine	Pinus ponderosa	-6.79549649227307	2.75440267193156	Decline
1773	315Hb	Douglas-fir	Pseudotsuga menziesii	3.2693205664697	5.21324433273436e-08	Expansion
1774	313Bp	Engelmann spruce	Picea engelmannii	1.92271313378241	NA	Stabilty
1775	313Bp	Common pinyon	Pinus edulis	-0.109496133288364	0.19040495018044	Stabilty
1776	313Bp	Ponderosa pine	Pinus ponderosa	0.598703112247634	0.0938778347719058	Expansion
1777	313Bp	Douglas-fir	Pseudotsuga menziesii	1.66465985122922	0.0574708915932581	Expansion
1778	313Bp	Quaking aspen	Populus tremuloides	-1.08291174468458	1.65645525474255e-08	Decline
1779	M331Fh	Common pinyon	Pinus edulis	0.452893095731504	0.103527798550883	Expansion
1780	M331Fh	Ponderosa pine	Pinus ponderosa	1.50149673824551	0.152017642988647	Expansion
1781	M331Fh	Douglas-fir	Pseudotsuga menziesii	-2.30778695670115	0.278931401074276	Decline
1782	M331Gm	Engelmann spruce	Picea engelmannii	-6.79057977270823	0.346885703798203	Decline
1783	M331Gm	Common pinyon	Pinus edulis	0.491456076631794	0.191235974613266	Expansion
1784	M331Gm	Ponderosa pine	Pinus ponderosa	-1.39162139682136	0.267993464155242	Decline
1785	M331Gm	Douglas-fir	Pseudotsuga menziesii	-6.52403746051901	0.333172287236122	Decline
1786	M331Gm	Quaking aspen	Populus tremuloides	-2.52393048832517	0.420881707211959	Decline
1787	331Jd	Common pinyon	Pinus edulis	-16.6666666666667	0	Decline
1788	315Ad	Common pinyon	Pinus edulis	-1.62085456954309	0.601036054235155	Decline
1789	313Bs	Common pinyon	Pinus edulis	-1.6119160520783	0.581214830260923	Decline
1790	315Ba	Common pinyon	Pinus edulis	3.31818601457352	NA	Stabilty
1791	M313Am	Common pinyon	Pinus edulis	-5.03222321057232	0.79896088390872	Decline
1792	M313Bf	Common pinyon	Pinus edulis	0.0473179005181776	0.10945908005262	Stabilty
1793	M313Bf	Ponderosa pine	Pinus ponderosa	0.0739611132879932	0.338114858353646	Stabilty
1794	M313Bf	Douglas-fir	Pseudotsuga menziesii	-1.08485000451637	0.635154230644671	Decline
1795	M313Bb	Common pinyon	Pinus edulis	-7.10200890515609	0.881163169787371	Decline
1796	M313Bg	Engelmann spruce	Picea engelmannii	0.812758213200084	0	Expansion
1797	M313Bg	Common pinyon	Pinus edulis	-3.01875420538381	0.466344276430022	Decline
1798	M313Bg	Ponderosa pine	Pinus ponderosa	-1.44486183011217	0.372578168576156	Decline
1799	M313Bg	Douglas-fir	Pseudotsuga menziesii	-2.30467668498343	0.369450518707906	Decline
1800	M313Bg	Quaking aspen	Populus tremuloides	-10.8779267862121	1.78598833311074	Decline
1801	M313Ae	Utah juniper	Juniperus osteosperma	-0.687952997223196	0	Decline
1802	M313Ae	Common pinyon	Pinus edulis	-0.808493914128706	0.0942111213131459	Decline
1803	M313Ae	Ponderosa pine	Pinus ponderosa	-3.8340874243182	0.150020687278689	Decline
1804	M313Ae	Douglas-fir	Pseudotsuga menziesii	-8.20608901232263	0.248179084098841	Decline
1805	M313Ae	Quaking aspen	Populus tremuloides	150.598756820467	28.4931583728784	Expansion
1806	315Aa	Common pinyon	Pinus edulis	-2.85588716406982	0.201737951608918	Decline
1807	315Aa	Ponderosa pine	Pinus ponderosa	0.980669061794907	NA	Expansion
1808	M313Ba	Common pinyon	Pinus edulis	0.824715785498678	0.150847264462952	Expansion
1809	M313Ba	Ponderosa pine	Pinus ponderosa	-1.92650521576349	0	Decline
