# Supplementary material for: Over half of western United States' most abundant tree species in decline
Source: Nat Commun. 2021 Jan 19;12:451. doi: 10.1038/s41467-020-20678-z (PMC7815881; doi:10.1038/s41467-020-20678-z)
Supplement: Supplementary file 3 — Source Data [file 41467_2020_20678_MOESM3_ESM.zip › Source Data/figure5.csv]

COMMON_NAME	disturbType	posteriorSample
Lodgepole pine	Fire	-0.00126070652248583
Lodgepole pine	Fire	-0.00142273666933073
Lodgepole pine	Fire	-0.00144156753652814
Lodgepole pine	Fire	-0.00132315684712407
Lodgepole pine	Fire	-0.00138184383832498
Lodgepole pine	Fire	-0.00142817740453392
Lodgepole pine	Fire	-0.00157204733218388
Lodgepole pine	Fire	-0.00149394286785433
Lodgepole pine	Fire	-0.00139066988283306
Lodgepole pine	Fire	-0.00132725503462999
Lodgepole pine	Fire	-0.00155715124881525
Lodgepole pine	Fire	-0.00134623025456966
Lodgepole pine	Fire	-0.00161075987174871
Lodgepole pine	Fire	-0.00139054511580543
Lodgepole pine	Fire	-0.00128292353453297
Lodgepole pine	Fire	-0.00132267200812301
Lodgepole pine	Fire	-0.00128238106522074
Lodgepole pine	Fire	-0.00135649669297616
Lodgepole pine	Fire	-0.00144081292500376
Lodgepole pine	Fire	-0.00143835325271697
Lodgepole pine	Fire	-0.00127799532614685
Lodgepole pine	Fire	-0.00134162941269606
Lodgepole pine	Fire	-0.00142309066298613
Lodgepole pine	Fire	-0.00147577948019717
Lodgepole pine	Fire	-0.00134948925588402
Lodgepole pine	Fire	-0.0014259569376496
Lodgepole pine	Fire	-0.00149332190930718
Lodgepole pine	Fire	-0.00141556387577362
Lodgepole pine	Fire	-0.00145025151848434
Lodgepole pine	Fire	-0.00134574352267705
Lodgepole pine	Fire	-0.00144875689517828
Lodgepole pine	Fire	-0.00141034899687281
Lodgepole pine	Fire	-0.00144984861289248
Lodgepole pine	Fire	-0.00157306894233512
Lodgepole pine	Fire	-0.00145292065055078
Lodgepole pine	Fire	-0.00139322814472471
Lodgepole pine	Fire	-0.00144715604890266
Lodgepole pine	Fire	-0.00123938130172801
Lodgepole pine	Fire	-0.00137118178797834
Lodgepole pine	Fire	-0.00141101659760485
Lodgepole pine	Fire	-0.00141192397294976
Lodgepole pine	Fire	-0.00135742595176678
Lodgepole pine	Fire	-0.00126840738130263
Lodgepole pine	Fire	-0.00129515225834659
Lodgepole pine	Fire	-0.00131064362410264
Lodgepole pine	Fire	-0.00142237464157043
Lodgepole pine	Fire	-0.00137839385414874
Lodgepole pine	Fire	-0.00130320689750591
Lodgepole pine	Fire	-0.00130601961584349
Lodgepole pine	Fire	-0.00143987865770146
Lodgepole pine	Fire	-0.00153559113045119
Lodgepole pine	Fire	-0.00132526630500652
Lodgepole pine	Fire	-0.00131162338978921
Lodgepole pine	Fire	-0.00137203895444723
Lodgepole pine	Fire	-0.00128174853834872
Lodgepole pine	Fire	-0.00110517083283942
Lodgepole pine	Fire	-0.00128993136972291
Lodgepole pine	Fire	-0.00122179818987175
Lodgepole pine	Fire	-0.00141014182006052
Lodgepole pine	Fire	-0.00135865360270235
Lodgepole pine	Fire	-0.00134736327535543
Lodgepole pine	Fire	-0.00122152974832955
Lodgepole pine	Fire	-0.00142698929837897
Lodgepole pine	Fire	-0.00141635135903129
Lodgepole pine	Fire	-0.00123173854577465
Lodgepole pine	Fire	-0.00137143062946345
Lodgepole pine	Fire	-0.00140009540100613
Lodgepole pine	Fire	-0.00136517216181544
Lodgepole pine	Fire	-0.00133105647652673
Lodgepole pine	Fire	-0.00139754078383649
Lodgepole pine	Fire	-0.0013874175002947
Lodgepole pine	Fire	-0.00124844675550774
Lodgepole pine	Fire	-0.00110706022705441
Lodgepole pine	Fire	-0.00128133763802559
Lodgepole pine	Fire	-0.0014758473144843
Lodgepole pine	Fire	-0.00152700441646346
Lodgepole pine	Fire	-0.00132360398531138
Lodgepole pine	Fire	-0.00124611539706793
Lodgepole pine	Fire	-0.00162909907888356
Lodgepole pine	Fire	-0.00127694301173254
Lodgepole pine	Fire	-0.00113822642604452
Lodgepole pine	Fire	-0.00137210778463567
Lodgepole pine	Fire	-0.00124276361456637
Lodgepole pine	Fire	-0.00132697655197928
Lodgepole pine	Fire	-0.0013396070931912
Lodgepole pine	Fire	-0.0013374812077637
Lodgepole pine	Fire	-0.00145262932077373
Lodgepole pine	Fire	-0.00131684851001141
Lodgepole pine	Fire	-0.00135497273695055
Lodgepole pine	Fire	-0.00114516083641926
Lodgepole pine	Fire	-0.00132915746953759
Lodgepole pine	Fire	-0.00131830056869006
Lodgepole pine	Fire	-0.00126403459008892
Lodgepole pine	Fire	-0.00125208176287817
Lodgepole pine	Fire	-0.00159098431322582
Lodgepole pine	Fire	-0.00128385081684509
Lodgepole pine	Fire	-0.00150718779884895
Lodgepole pine	Fire	-0.00134800090740725
Lodgepole pine	Fire	-0.00136639181790007
Lodgepole pine	Fire	-0.00146970649416636
Lodgepole pine	Fire	-0.00151037278710064
Lodgepole pine	Fire	-0.00119826280757497
Lodgepole pine	Fire	-0.00142868611209531
Lodgepole pine	Fire	-0.00124455984262215
Lodgepole pine	Fire	-0.00135624260406653
Lodgepole pine	Fire	-0.00122651008666898
Lodgepole pine	Fire	-0.00131950399253244
Lodgepole pine	Fire	-0.00161864612823202
Lodgepole pine	Fire	-0.00137885342276907
Lodgepole pine	Fire	-0.00125699422911711
Lodgepole pine	Fire	-0.00150334542353804
Lodgepole pine	Fire	-0.00152837616745913
Lodgepole pine	Fire	-0.0012261429015815
Lodgepole pine	Fire	-0.00131931672200439
Lodgepole pine	Fire	-0.00145017607863091
Lodgepole pine	Fire	-0.00128032013958243
Lodgepole pine	Fire	-0.001470040644717
Lodgepole pine	Fire	-0.00163639528763504
Lodgepole pine	Fire	-0.00137962998630676
Lodgepole pine	Fire	-0.00128025318404149
Lodgepole pine	Fire	-0.00134944728745773
Lodgepole pine	Fire	-0.00129997901716276
Lodgepole pine	Fire	-0.00144571792013045
Lodgepole pine	Fire	-0.00123309926888835
Lodgepole pine	Fire	-0.00133231561073236
Lodgepole pine	Fire	-0.0012952239500833
Lodgepole pine	Fire	-0.00135733343534598
Lodgepole pine	Fire	-0.0014286300133256
Lodgepole pine	Fire	-0.00154194328494308
Lodgepole pine	Fire	-0.0012455419380237
Lodgepole pine	Fire	-0.00146087475283471
Lodgepole pine	Fire	-0.00114795764425248
Lodgepole pine	Fire	-0.00150964908383846
Lodgepole pine	Fire	-0.00146683453425629
Lodgepole pine	Fire	-0.00154211064167391
Lodgepole pine	Fire	-0.00124144992940297
Lodgepole pine	Fire	-0.00143615253180104
Lodgepole pine	Fire	-0.00163579725569629
Lodgepole pine	Fire	-0.00144420184943003
Lodgepole pine	Fire	-0.00129901879044711
Lodgepole pine	Fire	-0.00144417362937002
Lodgepole pine	Fire	-0.00123289029572924
Lodgepole pine	Fire	-0.00146096820559979
Lodgepole pine	Fire	-0.00143208771714096
Lodgepole pine	Fire	-0.00125760463488613
Lodgepole pine	Fire	-0.00131509362494712
Lodgepole pine	Fire	-0.00132370899072762
Lodgepole pine	Fire	-0.00138528095871431
Lodgepole pine	Fire	-0.00134941544096377
Lodgepole pine	Fire	-0.00139077136075679
Lodgepole pine	Fire	-0.00128200758773204
Lodgepole pine	Fire	-0.00125587322038001
Lodgepole pine	Fire	-0.00139130438407185
Lodgepole pine	Fire	-0.00151345746951759
Lodgepole pine	Fire	-0.00155299992418373
Lodgepole pine	Fire	-0.00133361636566506
Lodgepole pine	Fire	-0.00134618784317418
Lodgepole pine	Fire	-0.00132900714063898
Lodgepole pine	Fire	-0.00134951245477848
Lodgepole pine	Fire	-0.00147259879194001
Lodgepole pine	Fire	-0.00158752399034689
Lodgepole pine	Fire	-0.00138778857338559
Lodgepole pine	Fire	-0.00138715828040597
Lodgepole pine	Fire	-0.00124289272616078
Lodgepole pine	Fire	-0.00143334682017772
Lodgepole pine	Fire	-0.00158539701098457
Lodgepole pine	Fire	-0.00134478014302007
Lodgepole pine	Fire	-0.00144888273928235
Lodgepole pine	Fire	-0.00132968594829337
Lodgepole pine	Fire	-0.00128247292117427
Lodgepole pine	Fire	-0.00121114772686019
Lodgepole pine	Fire	-0.0012434641273322
Lodgepole pine	Fire	-0.00148243470623486
Lodgepole pine	Fire	-0.00148890519524173
Lodgepole pine	Fire	-0.00138903530497978
Lodgepole pine	Fire	-0.00131100524040604
Lodgepole pine	Fire	-0.00136086487087579
Lodgepole pine	Fire	-0.00152368471169228
Lodgepole pine	Fire	-0.00125687596953625
Lodgepole pine	Fire	-0.00122518176876338
Lodgepole pine	Fire	-0.00145521998655897
Lodgepole pine	Fire	-0.00118249664415398
Lodgepole pine	Fire	-0.0014926545458308
Lodgepole pine	Fire	-0.00134407079164953
Lodgepole pine	Fire	-0.0012627904237016
Lodgepole pine	Fire	-0.00138165127633886
Lodgepole pine	Fire	-0.00146293911231164
Lodgepole pine	Fire	-0.00150038506116518
Lodgepole pine	Fire	-0.00116804674098597
Lodgepole pine	Fire	-0.00142821443444484
Lodgepole pine	Fire	-0.00140514329718947
Lodgepole pine	Fire	-0.00134713167690219
Lodgepole pine	Fire	-0.0013365170727558
Lodgepole pine	Fire	-0.00132778956021705
Lodgepole pine	Fire	-0.00152282148569655
Lodgepole pine	Fire	-0.00154317486499589
Lodgepole pine	Fire	-0.00143315143181881
Lodgepole pine	Fire	-0.00145064433905214
Lodgepole pine	Fire	-0.00144565364844327
Lodgepole pine	Fire	-0.00117516555958788
Lodgepole pine	Fire	-0.00137535992258208
Lodgepole pine	Fire	-0.00136601957030338
Lodgepole pine	Fire	-0.00131380982987762
Lodgepole pine	Fire	-0.00135328108185239
Lodgepole pine	Fire	-0.00127833988068924
Lodgepole pine	Fire	-0.00140289370281137
Lodgepole pine	Fire	-0.00149179030797988
Lodgepole pine	Fire	-0.00143336387178919
Lodgepole pine	Fire	-0.00136244779690235
Lodgepole pine	Fire	-0.00143941570214223
Lodgepole pine	Fire	-0.00146593415376092
Lodgepole pine	Fire	-0.00136774402515116
Lodgepole pine	Fire	-0.00152389425576767
Lodgepole pine	Fire	-0.00137233914046674
Lodgepole pine	Fire	-0.00152013751044379
Lodgepole pine	Fire	-0.00139680607108357
Lodgepole pine	Fire	-0.00141909592619993
Lodgepole pine	Fire	-0.00135427323897262
Lodgepole pine	Fire	-0.00146740886652733
Lodgepole pine	Fire	-0.00151606884476236
Lodgepole pine	Fire	-0.00144369564728922
Lodgepole pine	Fire	-0.00141518321498657
Lodgepole pine	Fire	-0.0013608565152371
Lodgepole pine	Fire	-0.0013940691832772
Lodgepole pine	Fire	-0.00139020430687815
Lodgepole pine	Fire	-0.00144175775326247
Lodgepole pine	Fire	-0.00147704516829932
Lodgepole pine	Fire	-0.00141156549702532
Lodgepole pine	Fire	-0.00126769368422657
Lodgepole pine	Fire	-0.00132023264081476
Lodgepole pine	Fire	-0.00138262111580153
Lodgepole pine	Fire	-0.00135570177983765
Lodgepole pine	Fire	-0.00150927605885925
Lodgepole pine	Fire	-0.00130030502814692
Lodgepole pine	Fire	-0.00134802997539997
Lodgepole pine	Fire	-0.00144434097797511
Lodgepole pine	Fire	-0.00122500596877812
Lodgepole pine	Fire	-0.00145669075096886
Lodgepole pine	Fire	-0.00130591351038009
Lodgepole pine	Fire	-0.00137266401855227
Lodgepole pine	Fire	-0.00146761474138956
Lodgepole pine	Fire	-0.00121455633115991
Lodgepole pine	Fire	-0.00134005374874893
Lodgepole pine	Fire	-0.0013590329190068
Lodgepole pine	Fire	-0.00137149121842425
Lodgepole pine	Fire	-0.00129806489689967
Lodgepole pine	Fire	-0.00159847097294798
Lodgepole pine	Fire	-0.00122959518619656
Lodgepole pine	Fire	-0.00131733340565977
Lodgepole pine	Fire	-0.00138453160488844
Lodgepole pine	Fire	-0.00136306352804998
Lodgepole pine	Fire	-0.00138109178890582
Lodgepole pine	Fire	-0.00144796928097788
Lodgepole pine	Fire	-0.00141153776967956
Lodgepole pine	Fire	-0.00142200257337659
Lodgepole pine	Fire	-0.00149711128935394
Lodgepole pine	Fire	-0.00146864358837228
Lodgepole pine	Fire	-0.00135596413960939
Lodgepole pine	Fire	-0.00129816503641424
Lodgepole pine	Fire	-0.00139200633959455
Lodgepole pine	Fire	-0.00144104223902374
Lodgepole pine	Fire	-0.00141512289266184
Lodgepole pine	Fire	-0.00132312720185922
Lodgepole pine	Fire	-0.00142698323869037
Lodgepole pine	Fire	-0.00135389488860123
Lodgepole pine	Fire	-0.00140636775013727
Lodgepole pine	Fire	-0.00141576269954546
Lodgepole pine	Fire	-0.0011797988244972
Lodgepole pine	Fire	-0.00128964935476088
Lodgepole pine	Fire	-0.00143416894280969
Lodgepole pine	Fire	-0.0012311317007225
Lodgepole pine	Fire	-0.00142284495924667
Lodgepole pine	Fire	-0.0013297519776088
Lodgepole pine	Fire	-0.00126930278954807
Lodgepole pine	Fire	-0.00148196844032712
Lodgepole pine	Fire	-0.00125002542027881
Lodgepole pine	Fire	-0.00152456363350908
Lodgepole pine	Fire	-0.00135597577600283
Lodgepole pine	Fire	-0.00145034272272021
Lodgepole pine	Fire	-0.00126144196509154
Lodgepole pine	Fire	-0.00132076639086641
Lodgepole pine	Fire	-0.00136594089237218
Lodgepole pine	Fire	-0.00136523381153761
Lodgepole pine	Fire	-0.00146422631756434
Lodgepole pine	Fire	-0.00130364761353598
Lodgepole pine	Fire	-0.00139486725469808
Lodgepole pine	Fire	-0.00140942018742796
Lodgepole pine	Fire	-0.00137075050217709
Lodgepole pine	Fire	-0.0014417818879259
Lodgepole pine	Fire	-0.00121688905392278
Lodgepole pine	Fire	-0.00148296628135029
Lodgepole pine	Fire	-0.00130490195995959
Lodgepole pine	Fire	-0.00137584427233858
Lodgepole pine	Fire	-0.0012816555767883
Lodgepole pine	Fire	-0.00128861456387554
Lodgepole pine	Fire	-0.00115444622715058
Lodgepole pine	Fire	-0.00135960536361992
Lodgepole pine	Fire	-0.00162961926106372
Lodgepole pine	Fire	-0.00122043716210535
Lodgepole pine	Fire	-0.00128973386114193
Lodgepole pine	Fire	-0.00133602950449122
Lodgepole pine	Fire	-0.00157058052403405
Lodgepole pine	Fire	-0.00135458428934156
Lodgepole pine	Fire	-0.00151049657914899
Lodgepole pine	Fire	-0.00159336544952681
Lodgepole pine	Fire	-0.00131102448412565
Lodgepole pine	Fire	-0.00129084763958672
Lodgepole pine	Fire	-0.00149048585459335
Lodgepole pine	Fire	-0.00143675713888582
Lodgepole pine	Fire	-0.00139366761311687
Lodgepole pine	Fire	-0.00145685062956395
Lodgepole pine	Fire	-0.00119601052970694
Lodgepole pine	Fire	-0.00135769955648512
Lodgepole pine	Fire	-0.00136767984399164
Lodgepole pine	Fire	-0.00133658744060379
Lodgepole pine	Fire	-0.00125907634279787
Lodgepole pine	Fire	-0.00134323268114941
Lodgepole pine	Fire	-0.00132771176134148
Lodgepole pine	Fire	-0.00143384994834594
Lodgepole pine	Fire	-0.00132172632321555
Lodgepole pine	Fire	-0.00122122990138009
Lodgepole pine	Fire	-0.00143788190840836
Lodgepole pine	Fire	-0.00135757702491459
Lodgepole pine	Fire	-0.00131551374397663
Lodgepole pine	Fire	-0.00136621880763856
Lodgepole pine	Fire	-0.00148597480261765
Lodgepole pine	Fire	-0.00143385781938096
Lodgepole pine	Fire	-0.001152532030657
Lodgepole pine	Fire	-0.00152472898455215
Lodgepole pine	Fire	-0.00134101468295945
Lodgepole pine	Fire	-0.00124644533340985
Lodgepole pine	Fire	-0.00122830293292527
Lodgepole pine	Fire	-0.00111490578527009
Lodgepole pine	Fire	-0.00133118808913233
Lodgepole pine	Fire	-0.00134047402765197
Lodgepole pine	Fire	-0.0012356715668583
Lodgepole pine	Fire	-0.00142308770007271
Lodgepole pine	Fire	-0.0012901393617677
Lodgepole pine	Fire	-0.00153670666599071
Lodgepole pine	Fire	-0.00135788574001538
Lodgepole pine	Fire	-0.00148313606036808
Lodgepole pine	Fire	-0.00139209419808341
Lodgepole pine	Fire	-0.00119508556664415
Lodgepole pine	Fire	-0.00136535976520753
Lodgepole pine	Fire	-0.00131941951306566
Lodgepole pine	Fire	-0.00137315091401549
Lodgepole pine	Fire	-0.00146197493088014
Lodgepole pine	Fire	-0.00118289958094155
Lodgepole pine	Fire	-0.00142339182357831
Lodgepole pine	Fire	-0.00123908181822305
Lodgepole pine	Fire	-0.00137243807911795
Lodgepole pine	Fire	-0.00122397829534783
Lodgepole pine	Fire	-0.00137214712006637
Lodgepole pine	Fire	-0.00131708520760059
Lodgepole pine	Fire	-0.00137372961879067
Lodgepole pine	Fire	-0.0013912072780118
Lodgepole pine	Fire	-0.00117241845879955
Lodgepole pine	Fire	-0.00147704728620637
Lodgepole pine	Fire	-0.00149450720272189
Lodgepole pine	Fire	-0.00124907196298909
Lodgepole pine	Fire	-0.00134031420733055
Lodgepole pine	Fire	-0.00126331168072979
Lodgepole pine	Fire	-0.00153189783876695
Lodgepole pine	Fire	-0.00126738516190154
Lodgepole pine	Fire	-0.00133721870521034
Lodgepole pine	Fire	-0.00148962306605587
Lodgepole pine	Fire	-0.00132961642844991
Lodgepole pine	Fire	-0.00143784558646922
Lodgepole pine	Fire	-0.00156485042984331
Lodgepole pine	Fire	-0.00126514756913303
Lodgepole pine	Fire	-0.00139519045156794
Lodgepole pine	Fire	-0.00145260095831329
Lodgepole pine	Fire	-0.00132832460649982
Lodgepole pine	Fire	-0.00142741281140126
Lodgepole pine	Fire	-0.00131907201603587
Lodgepole pine	Fire	-0.00135493559529764
Lodgepole pine	Fire	-0.00143306633812946
Lodgepole pine	Fire	-0.00114158099105266
Lodgepole pine	Fire	-0.00144369383541365
Lodgepole pine	Fire	-0.00139057047460967
Lodgepole pine	Fire	-0.00131273688542344
Lodgepole pine	Fire	-0.00150412848943677
Lodgepole pine	Fire	-0.00130208198980022
Lodgepole pine	Fire	-0.00121729387276933
Lodgepole pine	Fire	-0.00136955341872515
Lodgepole pine	Fire	-0.00132252868633509
Lodgepole pine	Fire	-0.00151510605769807
Lodgepole pine	Fire	-0.00147599920665831
Lodgepole pine	Fire	-0.00151019183892563
Lodgepole pine	Fire	-0.00145115672612587
Lodgepole pine	Fire	-0.00121287849031434
Lodgepole pine	Fire	-0.00159969851800856
Lodgepole pine	Fire	-0.00132996108370955
Lodgepole pine	Fire	-0.00120563153468123
Lodgepole pine	Fire	-0.00136799862283937
Lodgepole pine	Fire	-0.00149991967087664
Lodgepole pine	Fire	-0.00138235976457065
Lodgepole pine	Fire	-0.00152543338427275
Lodgepole pine	Fire	-0.00158462843336129
Lodgepole pine	Fire	-0.00147632907874587
Lodgepole pine	Fire	-0.00127132340065652
Lodgepole pine	Fire	-0.0015137188830672
Lodgepole pine	Fire	-0.00138092469771523
Lodgepole pine	Fire	-0.00142401606842004
Lodgepole pine	Fire	-0.00150700037567888
Lodgepole pine	Fire	-0.00125888720782593
Lodgepole pine	Fire	-0.00118382916025876
Lodgepole pine	Fire	-0.00153202062574399
Lodgepole pine	Fire	-0.00144858649502575
Lodgepole pine	Fire	-0.00153059955940352
Lodgepole pine	Fire	-0.00143198201459884
Lodgepole pine	Fire	-0.00148053660237407
Lodgepole pine	Fire	-0.00127504887751312
Lodgepole pine	Fire	-0.00135398292755656
Lodgepole pine	Fire	-0.00128340760708303
Lodgepole pine	Fire	-0.00133701559548778
Lodgepole pine	Fire	-0.0013721684517077
Lodgepole pine	Fire	-0.00148156228015846
Lodgepole pine	Fire	-0.00148200707438128
Lodgepole pine	Fire	-0.00113815843541884
Lodgepole pine	Fire	-0.00137435932088306
Lodgepole pine	Fire	-0.00129841709439262
Lodgepole pine	Fire	-0.00133573979168515
Lodgepole pine	Fire	-0.00130678259448336
Lodgepole pine	Fire	-0.00131187327668397
Lodgepole pine	Fire	-0.00141770283250128
Lodgepole pine	Fire	-0.00127527493729465
Lodgepole pine	Fire	-0.00125852767973277
Lodgepole pine	Fire	-0.00136765243362408
Lodgepole pine	Fire	-0.00127540042695128
Lodgepole pine	Fire	-0.00141385003245489
Lodgepole pine	Fire	-0.00141507324605766
Lodgepole pine	Fire	-0.00147410902912381
Lodgepole pine	Fire	-0.00152209405651421
Lodgepole pine	Fire	-0.00143921091958658
Lodgepole pine	Fire	-0.00131246335894785
Lodgepole pine	Fire	-0.00152799675196471
Lodgepole pine	Fire	-0.0015637970484708
Lodgepole pine	Fire	-0.00115227049255944
Lodgepole pine	Fire	-0.0011494879287597
Lodgepole pine	Fire	-0.00120313790980867
Lodgepole pine	Fire	-0.00125359778777819
Lodgepole pine	Fire	-0.00128090074295315
Lodgepole pine	Fire	-0.00123463475743144
Lodgepole pine	Fire	-0.00148545272792311
Lodgepole pine	Fire	-0.00150815763682809
Lodgepole pine	Fire	-0.00150566332216304
Lodgepole pine	Fire	-0.00130384161305567
Lodgepole pine	Fire	-0.0012615235537053
Lodgepole pine	Fire	-0.00132697542983391
Lodgepole pine	Fire	-0.00115822761274375
Lodgepole pine	Fire	-0.0012619780752085
Lodgepole pine	Fire	-0.00126930756353139
Lodgepole pine	Fire	-0.00132733156391652
Lodgepole pine	Fire	-0.00139175131605615
Lodgepole pine	Fire	-0.00133256218738169
Lodgepole pine	Fire	-0.00121564346023291
Lodgepole pine	Fire	-0.00114169106743695
Lodgepole pine	Fire	-0.00124444623862314
Lodgepole pine	Fire	-0.00124871647628453
Lodgepole pine	Fire	-0.00125788117848725
Lodgepole pine	Fire	-0.00125258255667976
Lodgepole pine	Fire	-0.00111401060764338
Lodgepole pine	Fire	-0.00150859005908555
Lodgepole pine	Fire	-0.00126712297631145
Lodgepole pine	Fire	-0.00139635061850154
Lodgepole pine	Fire	-0.0013187066471256
Lodgepole pine	Fire	-0.00141746765531302
Lodgepole pine	Fire	-0.0013873174098338
Lodgepole pine	Fire	-0.00139865310555088
Lodgepole pine	Fire	-0.00122863114710821
Lodgepole pine	Fire	-0.00154868251819223
Lodgepole pine	Fire	-0.00127928062562368
Lodgepole pine	Fire	-0.00146868908253868
Lodgepole pine	Fire	-0.00150581549929823
Lodgepole pine	Fire	-0.00136403080058771
Lodgepole pine	Fire	-0.00129164846730522
Lodgepole pine	Fire	-0.00134056988394057
Lodgepole pine	Fire	-0.00137059070772907
Lodgepole pine	Fire	-0.00122761878617999
Lodgepole pine	Fire	-0.00139610794750768
Lodgepole pine	Fire	-0.00159185079028799
Lodgepole pine	Fire	-0.00135099319424169
Lodgepole pine	Fire	-0.00131609978137004
Lodgepole pine	Fire	-0.00130946832521641
Lodgepole pine	Fire	-0.00136182301125849
Lodgepole pine	Fire	-0.00138566317615466
Lodgepole pine	Fire	-0.00145427667732489
Lodgepole pine	Fire	-0.00131510151920065
Lodgepole pine	Fire	-0.00126727776338052
Lodgepole pine	Fire	-0.00145819875618474
Lodgepole pine	Fire	-0.00156226256490759
Lodgepole pine	Fire	-0.00164582709367059
Lodgepole pine	Fire	-0.00148360343171779
Lodgepole pine	Fire	-0.00128828258541154
Lodgepole pine	Fire	-0.0013944619430267
Lodgepole pine	Fire	-0.00146419429048522
Lodgepole pine	Fire	-0.00137592233600687
Lodgepole pine	Fire	-0.00150815525529226
Lodgepole pine	Fire	-0.00116696954123192
Lodgepole pine	Fire	-0.00143139923215027
Lodgepole pine	Fire	-0.00135458392466015
Lodgepole pine	Fire	-0.00129595309112852
Lodgepole pine	Fire	-0.0013659467167831
Lodgepole pine	Fire	-0.00135144561734972
Lodgepole pine	Fire	-0.00141916341737943
Lodgepole pine	Fire	-0.0011409445576141
Lodgepole pine	Fire	-0.00126993176937602
Lodgepole pine	Fire	-0.00148988750484315
Lodgepole pine	Fire	-0.00139257578707273
Lodgepole pine	Fire	-0.001318021805524
Lodgepole pine	Fire	-0.00129773484569134
Lodgepole pine	Fire	-0.00133435030818615
Lodgepole pine	Fire	-0.00147107303569763
Lodgepole pine	Fire	-0.00155836102518074
Lodgepole pine	Fire	-0.00151380002302993
Lodgepole pine	Fire	-0.0014946250070749
Lodgepole pine	Fire	-0.00139247939653666
Lodgepole pine	Fire	-0.00145826664533002
Lodgepole pine	Fire	-0.00135340706929119
Lodgepole pine	Fire	-0.00138093722048965
Lodgepole pine	Fire	-0.00139357845701003
Lodgepole pine	Fire	-0.00132940656588662
Lodgepole pine	Fire	-0.00154379649805653
Lodgepole pine	Fire	-0.00141479080802235
Lodgepole pine	Fire	-0.00159264964865587
Lodgepole pine	Fire	-0.00144901576409659
Lodgepole pine	Fire	-0.0012450919536195
Lodgepole pine	Fire	-0.00137147440361792
Lodgepole pine	Fire	-0.00137959250876489
Lodgepole pine	Fire	-0.00120526127130505
Lodgepole pine	Fire	-0.00136827427471293
Lodgepole pine	Fire	-0.00141077899211026
Lodgepole pine	Fire	-0.00110512830525511
Lodgepole pine	Fire	-0.00133283525698312
Lodgepole pine	Fire	-0.00159617122452964
Lodgepole pine	Fire	-0.00134447562015873
Lodgepole pine	Fire	-0.00131062973637166
Lodgepole pine	Fire	-0.00147266483563122
Lodgepole pine	Fire	-0.00140621213033637
Lodgepole pine	Fire	-0.0014469572074185
Lodgepole pine	Fire	-0.00129502923081106
Lodgepole pine	Fire	-0.00145379274850284
Lodgepole pine	Fire	-0.00141234016785901
Lodgepole pine	Fire	-0.00139044924899245
Lodgepole pine	Fire	-0.00154252880813587
Lodgepole pine	Fire	-0.0013154018888312
Lodgepole pine	Fire	-0.00132546358863943
Lodgepole pine	Fire	-0.00138729755255033
Lodgepole pine	Fire	-0.00145567140811997
Lodgepole pine	Fire	-0.00129371002140726
Lodgepole pine	Fire	-0.00130715376746342
Lodgepole pine	Fire	-0.00149577530967775
Lodgepole pine	Fire	-0.00144230995846976
Lodgepole pine	Fire	-0.00132735448209529
Lodgepole pine	Fire	-0.00136065992951849
Lodgepole pine	Fire	-0.00120035329332905
Lodgepole pine	Fire	-0.00121711207420204
Lodgepole pine	Fire	-0.00108316022455501
Lodgepole pine	Fire	-0.00120701847940471
Lodgepole pine	Fire	-0.00120035460057925
Lodgepole pine	Fire	-0.0011982792955534
Lodgepole pine	Fire	-0.00148748675411728
Lodgepole pine	Fire	-0.00133326924534062
Lodgepole pine	Fire	-0.00136434015118043
Lodgepole pine	Fire	-0.00129909745497186
Lodgepole pine	Fire	-0.00124162446412408
Lodgepole pine	Fire	-0.00124150397993326
Lodgepole pine	Fire	-0.00150663124628734
Lodgepole pine	Fire	-0.00159147463587339
Lodgepole pine	Fire	-0.00141282765162357
Lodgepole pine	Fire	-0.00134116013901825
Lodgepole pine	Fire	-0.00122411180454187
Lodgepole pine	Fire	-0.00148530615401203
Lodgepole pine	Fire	-0.00155032174368101
Lodgepole pine	Fire	-0.00142740594496404
Lodgepole pine	Fire	-0.00141606867176748
Lodgepole pine	Fire	-0.00144714703068031
Lodgepole pine	Fire	-0.00138649266082133
Lodgepole pine	Fire	-0.00145667199807156
Lodgepole pine	Fire	-0.00129351505932876
Lodgepole pine	Fire	-0.00140609115142984
Lodgepole pine	Fire	-0.00115293766639003
Lodgepole pine	Fire	-0.00153057754488617
Lodgepole pine	Fire	-0.00149621478397808
Lodgepole pine	Fire	-0.00137679329207889
Lodgepole pine	Fire	-0.00165591663520103
Lodgepole pine	Fire	-0.00136434160848189
Lodgepole pine	Fire	-0.00156933109417128
Lodgepole pine	Fire	-0.00116432242181572
Lodgepole pine	Fire	-0.00121234998764012
Lodgepole pine	Fire	-0.00145307271488029
Lodgepole pine	Fire	-0.00131144797674704
Lodgepole pine	Fire	-0.00124373361339036
Lodgepole pine	Fire	-0.00130643983714008
Lodgepole pine	Fire	-0.00128586641234495
Lodgepole pine	Fire	-0.00135946209675515
Lodgepole pine	Fire	-0.00164991740641001
Lodgepole pine	Fire	-0.00147155431330713
Lodgepole pine	Fire	-0.00140677626186886
Lodgepole pine	Fire	-0.00140035622259689
Lodgepole pine	Fire	-0.00133248214682183
Lodgepole pine	Fire	-0.00137188441126773
Lodgepole pine	Fire	-0.00145512051007586
Lodgepole pine	Fire	-0.00127987114872402
Lodgepole pine	Fire	-0.00138249710989686
Lodgepole pine	Fire	-0.00131098929150164
Lodgepole pine	Fire	-0.00136684138184824
Lodgepole pine	Fire	-0.00151255953072045
Lodgepole pine	Fire	-0.0014668964676446
Lodgepole pine	Fire	-0.0013370706760423
Lodgepole pine	Fire	-0.00125100913555224
Lodgepole pine	Fire	-0.0015489559550034
Lodgepole pine	Fire	-0.00136380021011281
Lodgepole pine	Fire	-0.00123423684260136
Lodgepole pine	Fire	-0.00141710143490418
Lodgepole pine	Fire	-0.00144827219511997
Lodgepole pine	Fire	-0.00157176323984385
Lodgepole pine	Fire	-0.00144423200390374
Lodgepole pine	Fire	-0.00154881048750032
Lodgepole pine	Fire	-0.00152015571316148
Lodgepole pine	Fire	-0.00151481984005657
Lodgepole pine	Fire	-0.00152655859946946
Lodgepole pine	Fire	-0.001313997697883
Lodgepole pine	Fire	-0.00137417539603593
Lodgepole pine	Fire	-0.00182564907939036
Lodgepole pine	Fire	-0.00134694155876737
Lodgepole pine	Fire	-0.00148060865355549
Lodgepole pine	Fire	-0.00153726498236535
Lodgepole pine	Fire	-0.0012492963858096
Lodgepole pine	Fire	-0.00137741288251274
Lodgepole pine	Fire	-0.00140670034867005
Lodgepole pine	Fire	-0.00137009313248666
Lodgepole pine	Fire	-0.00133276089419815
Lodgepole pine	Fire	-0.00129811017220702
Lodgepole pine	Fire	-0.00137521071664035
Lodgepole pine	Fire	-0.00149284525117771
Lodgepole pine	Fire	-0.00136944753632161
Lodgepole pine	Fire	-0.0014599423286337
Lodgepole pine	Fire	-0.00152601444134144
Lodgepole pine	Fire	-0.0015034267481484
Lodgepole pine	Fire	-0.00135246016073879
Lodgepole pine	Fire	-0.00147554146901979
Lodgepole pine	Fire	-0.00138827010560798
Lodgepole pine	Fire	-0.0013999573877615
Lodgepole pine	Fire	-0.001249727303624
Lodgepole pine	Fire	-0.00154453862851498
Lodgepole pine	Fire	-0.00132956920969801
Lodgepole pine	Fire	-0.00116428378187427
Lodgepole pine	Fire	-0.00133609945361886
Lodgepole pine	Fire	-0.00147527373877016
Lodgepole pine	Fire	-0.00151595568632384
Lodgepole pine	Fire	-0.00134007022579775
Lodgepole pine	Fire	-0.00128502176911265
Lodgepole pine	Fire	-0.00155666864400459
Lodgepole pine	Fire	-0.00119851750560296
Lodgepole pine	Fire	-0.00123417409561693
Lodgepole pine	Fire	-0.00145002379630249
Lodgepole pine	Fire	-0.00134026714718135
Lodgepole pine	Fire	-0.00141184656435656
Lodgepole pine	Fire	-0.00138295481487059
Lodgepole pine	Fire	-0.00154180252307218
Lodgepole pine	Fire	-0.00137133473443035
Lodgepole pine	Fire	-0.00131114917114999
Lodgepole pine	Fire	-0.00135691352659375
Lodgepole pine	Fire	-0.00145716342164974
Lodgepole pine	Fire	-0.00130514887225419
Lodgepole pine	Fire	-0.00130667200421019
Lodgepole pine	Fire	-0.00113060736193317
Lodgepole pine	Fire	-0.00138174642337044
Lodgepole pine	Fire	-0.00129188879627165
Lodgepole pine	Fire	-0.00164193169463249
Lodgepole pine	Fire	-0.00124812161489374
Lodgepole pine	Fire	-0.00153791862394661
Lodgepole pine	Fire	-0.00149557280394074
Lodgepole pine	Fire	-0.0013368788240896
Lodgepole pine	Fire	-0.00128536397667457
Lodgepole pine	Fire	-0.00133659318275217
Lodgepole pine	Fire	-0.00149143293464362
Lodgepole pine	Fire	-0.00124164993803244
Lodgepole pine	Fire	-0.00146157527978593
Lodgepole pine	Fire	-0.00148258866261516
Lodgepole pine	Fire	-0.00132469587672571
Lodgepole pine	Fire	-0.00105385872941788
Lodgepole pine	Fire	-0.00120594819092817
Lodgepole pine	Fire	-0.00147969190881881
Lodgepole pine	Fire	-0.00133989461335148
Lodgepole pine	Fire	-0.00131503396301561
Lodgepole pine	Fire	-0.00130362870078594
Lodgepole pine	Fire	-0.001364311202328
Lodgepole pine	Fire	-0.00131203043410196
Lodgepole pine	Fire	-0.0014212628281505
Lodgepole pine	Fire	-0.00136500392912126
Lodgepole pine	Fire	-0.00133680497034973
Lodgepole pine	Fire	-0.00129293633058493
Lodgepole pine	Fire	-0.00148838033922536
Lodgepole pine	Fire	-0.00117886898070838
Lodgepole pine	Fire	-0.00150401372874823
Lodgepole pine	Fire	-0.00133495714585673
Lodgepole pine	Fire	-0.00139979828767036
Lodgepole pine	Fire	-0.00136130973637351
Lodgepole pine	Fire	-0.00121219142105709
Lodgepole pine	Fire	-0.00142131473753705
Lodgepole pine	Fire	-0.00138810458358687
Lodgepole pine	Fire	-0.00133112154497217
Lodgepole pine	Fire	-0.00132912446058243
Lodgepole pine	Fire	-0.00130747459205163
Lodgepole pine	Fire	-0.00126959449476576
Lodgepole pine	Fire	-0.00137500764097023
Lodgepole pine	Fire	-0.00127515937940132
Lodgepole pine	Fire	-0.00135855589998548
Lodgepole pine	Fire	-0.00142904314286663
Lodgepole pine	Fire	-0.00134296769947659
Lodgepole pine	Fire	-0.00145974238044215
Lodgepole pine	Fire	-0.00147975522972043
Lodgepole pine	Fire	-0.00143888683875887
Lodgepole pine	Fire	-0.00153598471317166
Lodgepole pine	Fire	-0.00117423283677918
Lodgepole pine	Fire	-0.00145913692816872
Lodgepole pine	Fire	-0.00117574084949647
Lodgepole pine	Fire	-0.00133472677137586
Lodgepole pine	Fire	-0.00131152274784521
Lodgepole pine	Fire	-0.00133264700625521
Lodgepole pine	Fire	-0.00146487334972573
Lodgepole pine	Fire	-0.00125142178890653
Lodgepole pine	Fire	-0.00134826393657224
Lodgepole pine	Fire	-0.0013811176673455
Lodgepole pine	Fire	-0.00134691485857579
Lodgepole pine	Fire	-0.00140686385423135
Lodgepole pine	Fire	-0.00142426159637633
Lodgepole pine	Fire	-0.00148947367977707
Lodgepole pine	Fire	-0.00120406804046265
Lodgepole pine	Fire	-0.00131765058763453
Lodgepole pine	Fire	-0.00147437287925523
Lodgepole pine	Fire	-0.00132658586468016
Lodgepole pine	Fire	-0.00131433459264162
Lodgepole pine	Fire	-0.00141890101603854
Lodgepole pine	Fire	-0.00144722082886664
Lodgepole pine	Fire	-0.00142043754446583
Lodgepole pine	Fire	-0.00136643503205704
Lodgepole pine	Fire	-0.00153550699577083
Lodgepole pine	Fire	-0.00147246314063692
Lodgepole pine	Fire	-0.00160750418555496
Lodgepole pine	Fire	-0.00138534568138162
Lodgepole pine	Fire	-0.00142807116932611
Lodgepole pine	Fire	-0.00149938096496897
Lodgepole pine	Fire	-0.00150987510865151
Lodgepole pine	Fire	-0.00119927427485982
Lodgepole pine	Fire	-0.00142917961839212
Lodgepole pine	Fire	-0.0012991463755441
Lodgepole pine	Fire	-0.00133250459478701
Lodgepole pine	Fire	-0.00151039302023852
Lodgepole pine	Fire	-0.00127423829632267
Lodgepole pine	Fire	-0.00140620601487233
Lodgepole pine	Fire	-0.0013719543941055
Lodgepole pine	Fire	-0.00159001037070364
Lodgepole pine	Fire	-0.00129869586340079
Lodgepole pine	Fire	-0.00142673015268463
Lodgepole pine	Fire	-0.00134432920763365
Lodgepole pine	Fire	-0.00136830139228948
Lodgepole pine	Fire	-0.00127460995669477
Lodgepole pine	Fire	-0.00130572742823204
Lodgepole pine	Fire	-0.00150166404720865
Lodgepole pine	Fire	-0.00132854621438959
Lodgepole pine	Fire	-0.00139491647411226
Lodgepole pine	Fire	-0.00163948328049754
Lodgepole pine	Fire	-0.00153088234934529
Lodgepole pine	Fire	-0.00116293957686067
Lodgepole pine	Fire	-0.00142821433657876
Lodgepole pine	Fire	-0.00129621911734004
Lodgepole pine	Fire	-0.00121098447674518
Lodgepole pine	Fire	-0.00136085778998168
Lodgepole pine	Fire	-0.00141909472731456
Lodgepole pine	Fire	-0.00128688083461289
Lodgepole pine	Fire	-0.00124046943000381
Lodgepole pine	Fire	-0.00147131389272398
Lodgepole pine	Fire	-0.00151193886518517
Lodgepole pine	Fire	-0.00147213279077081
Lodgepole pine	Fire	-0.00134887029748155
Lodgepole pine	Fire	-0.00134107736146221
Lodgepole pine	Fire	-0.00128226126193443
Lodgepole pine	Fire	-0.00138170285739582
Lodgepole pine	Fire	-0.00138461423616485
Lodgepole pine	Fire	-0.00178284563024064
Lodgepole pine	Fire	-0.00141868809636595
Lodgepole pine	Fire	-0.00126530328384439
Lodgepole pine	Fire	-0.00151373720283149
Lodgepole pine	Fire	-0.00137094524598021
Lodgepole pine	Fire	-0.00128140435400763
Lodgepole pine	Fire	-0.0013304317026713
Lodgepole pine	Fire	-0.00148960066844484
Lodgepole pine	Fire	-0.00139930770053837
Lodgepole pine	Fire	-0.00150087616234803
Lodgepole pine	Fire	-0.00139943206554833
Lodgepole pine	Fire	-0.00137372698949685
Lodgepole pine	Fire	-0.00138585148811837
Lodgepole pine	Fire	-0.00129679262409599
Lodgepole pine	Fire	-0.00137709256282894
Lodgepole pine	Fire	-0.00109968515729042
Lodgepole pine	Fire	-0.00134373536362723
Lodgepole pine	Fire	-0.0013208627710647
Lodgepole pine	Fire	-0.00133611182422247
Lodgepole pine	Fire	-0.00148615351550007
Lodgepole pine	Fire	-0.00148981486677813
Lodgepole pine	Fire	-0.00144517131112537
Lodgepole pine	Fire	-0.0013787645779225
Lodgepole pine	Fire	-0.00134183195048005
Lodgepole pine	Fire	-0.00152315400484343
Lodgepole pine	Fire	-0.00159681492279202
Lodgepole pine	Fire	-0.00131493470897709
Lodgepole pine	Fire	-0.00140002630269866
Lodgepole pine	Fire	-0.00134547405139288
Lodgepole pine	Fire	-0.00132420150596956
Lodgepole pine	Fire	-0.00144891458710583
Lodgepole pine	Fire	-0.00138791934227172
Lodgepole pine	Fire	-0.00156685147598864
Lodgepole pine	Fire	-0.00141785137217175
Lodgepole pine	Fire	-0.0012732022460696
Lodgepole pine	Fire	-0.00127851514417391
Lodgepole pine	Fire	-0.00134485051354004
Lodgepole pine	Fire	-0.00128629248028471
Lodgepole pine	Fire	-0.0012992168010746
Lodgepole pine	Fire	-0.00134530508022146
Lodgepole pine	Fire	-0.00146972734386122
Lodgepole pine	Fire	-0.00138884043670793
Lodgepole pine	Fire	-0.00139185299969993
Lodgepole pine	Fire	-0.00138660040438805
Lodgepole pine	Fire	-0.00124024826319057
Lodgepole pine	Fire	-0.00146203810348755
Lodgepole pine	Fire	-0.00131980605206277
Lodgepole pine	Fire	-0.00137821665269638
Lodgepole pine	Fire	-0.00135919990610333
Lodgepole pine	Fire	-0.00149431221551378
Lodgepole pine	Fire	-0.00138220648794104
Lodgepole pine	Fire	-0.00140905557374027
Lodgepole pine	Fire	-0.00135720520229811
Lodgepole pine	Fire	-0.00126055299138231
Lodgepole pine	Fire	-0.00137992307548605
Lodgepole pine	Fire	-0.00145466258138143
Lodgepole pine	Fire	-0.0014697295747627
Lodgepole pine	Fire	-0.00144998084239913
Lodgepole pine	Fire	-0.00124162698793506
Lodgepole pine	Fire	-0.00151231373580982
Lodgepole pine	Fire	-0.00128853064389676
Lodgepole pine	Fire	-0.00135977607571524
Lodgepole pine	Fire	-0.00149920037234937
Lodgepole pine	Fire	-0.00128819516114224
Lodgepole pine	Fire	-0.00134895977516189
Lodgepole pine	Fire	-0.00119031467729361
Lodgepole pine	Fire	-0.00128374046477981
Lodgepole pine	Fire	-0.00130039614737648
Lodgepole pine	Fire	-0.00143209330956732
Lodgepole pine	Fire	-0.00137776853125172
Lodgepole pine	Fire	-0.00123407841829194
Lodgepole pine	Fire	-0.00122386809291131
Lodgepole pine	Fire	-0.00127185562844163
Lodgepole pine	Fire	-0.00107718803993549
Lodgepole pine	Fire	-0.00143653443489458
Lodgepole pine	Fire	-0.00137157248440402
Lodgepole pine	Fire	-0.00129068984683549
Lodgepole pine	Fire	-0.00141037077123295
Lodgepole pine	Fire	-0.00159657700532928
Lodgepole pine	Fire	-0.00131053947647392
Lodgepole pine	Fire	-0.0012600785523431
Lodgepole pine	Fire	-0.00145974383264466
Lodgepole pine	Fire	-0.0013057161836715
Lodgepole pine	Fire	-0.00139516967809348
Lodgepole pine	Fire	-0.00147493141042298
Lodgepole pine	Fire	-0.00158087504088885
Lodgepole pine	Fire	-0.00148281462467009
Lodgepole pine	Fire	-0.00141759244564668
Lodgepole pine	Fire	-0.00139141931699697
Lodgepole pine	Fire	-0.00146410538543068
Lodgepole pine	Fire	-0.00129597731333598
Lodgepole pine	Fire	-0.00168429026432439
Lodgepole pine	Fire	-0.00124244202740091
Lodgepole pine	Fire	-0.00136904707887908
Lodgepole pine	Fire	-0.00128296306906895
Lodgepole pine	Fire	-0.00115274206693059
Lodgepole pine	Fire	-0.00126268387751871
Lodgepole pine	Fire	-0.00137707848980072
Lodgepole pine	Fire	-0.00124378419179942
Lodgepole pine	Fire	-0.00134244819102604
Lodgepole pine	Fire	-0.00129964391774273
Lodgepole pine	Fire	-0.0013954278771367
Lodgepole pine	Fire	-0.00128021997757572
Lodgepole pine	Fire	-0.00138274316784146
Lodgepole pine	Fire	-0.00156908993527009
Lodgepole pine	Fire	-0.00138830018953335
Lodgepole pine	Fire	-0.00161815176342816
Lodgepole pine	Fire	-0.0013945725158622
Lodgepole pine	Fire	-0.00157985191188155
Lodgepole pine	Fire	-0.0015052105877251
Lodgepole pine	Fire	-0.00148706878918772
Lodgepole pine	Fire	-0.00135956265370386
Lodgepole pine	Fire	-0.00110483028734928
Lodgepole pine	Fire	-0.00153569677997111
Lodgepole pine	Fire	-0.00116461161976504
Lodgepole pine	Fire	-0.00157328068854647
Lodgepole pine	Fire	-0.00132705537396214
Lodgepole pine	Fire	-0.00134801319852393
Lodgepole pine	Fire	-0.00152841967477698
Lodgepole pine	Fire	-0.0013934458826982
Lodgepole pine	Fire	-0.00146047119642212
Lodgepole pine	Fire	-0.00158489127596463
Lodgepole pine	Fire	-0.00131895193849588
Lodgepole pine	Fire	-0.00127360516787389
Lodgepole pine	Fire	-0.0013355083936945
Lodgepole pine	Fire	-0.00143232564421226
Lodgepole pine	Fire	-0.00135171846507652
Lodgepole pine	Fire	-0.0013099538942183
Lodgepole pine	Fire	-0.00143508460797695
Lodgepole pine	Fire	-0.00146603632497377
Lodgepole pine	Fire	-0.00144867014994438
Lodgepole pine	Fire	-0.00138160139464205
Lodgepole pine	Fire	-0.00139011820643852
Lodgepole pine	Fire	-0.0016752586384732
Lodgepole pine	Fire	-0.00132560616556837
Lodgepole pine	Fire	-0.00129222723021844
Lodgepole pine	Fire	-0.00140131289388355
Lodgepole pine	Fire	-0.00137390794631565
Lodgepole pine	Fire	-0.00133480916366906
Lodgepole pine	Fire	-0.00132790117396377
Lodgepole pine	Fire	-0.0013683250627103
Lodgepole pine	Fire	-0.00153421061985873
Lodgepole pine	Fire	-0.00113490797885406
Lodgepole pine	Fire	-0.00152472534190599
Lodgepole pine	Fire	-0.00138289026214478
Lodgepole pine	Fire	-0.00127219161124181
Lodgepole pine	Fire	-0.00176995956099783
Lodgepole pine	Fire	-0.00138979916672892
Lodgepole pine	Fire	-0.00137614766082675
Lodgepole pine	Fire	-0.00123755506682207
Lodgepole pine	Fire	-0.00137473933394135
Lodgepole pine	Fire	-0.00127870670008445
Lodgepole pine	Fire	-0.00133387214972939
Lodgepole pine	Fire	-0.00132931800746085
Lodgepole pine	Fire	-0.00149926047178484
Lodgepole pine	Fire	-0.00130095857665933
Lodgepole pine	Fire	-0.00118272167600977
Lodgepole pine	Fire	-0.00167491195366256
Lodgepole pine	Fire	-0.00163063938955352
Lodgepole pine	Fire	-0.00147426959813042
Lodgepole pine	Fire	-0.00146170230554504
Lodgepole pine	Fire	-0.00156020767815362
Lodgepole pine	Fire	-0.00122342566113371
Lodgepole pine	Fire	-0.00153013444935112
Lodgepole pine	Fire	-0.00138756209821699
Lodgepole pine	Fire	-0.00142068177267479
Lodgepole pine	Fire	-0.00147933861770843
Lodgepole pine	Fire	-0.00159070057341565
Lodgepole pine	Fire	-0.00127896274467007
Lodgepole pine	Fire	-0.00157665558571117
Lodgepole pine	Fire	-0.00137863499114202
Lodgepole pine	Fire	-0.00125115431583829
Lodgepole pine	Fire	-0.00108806650374398
Lodgepole pine	Fire	-0.00136275274859689
Lodgepole pine	Fire	-0.00122285019238324
Lodgepole pine	Fire	-0.00136036669188235
Lodgepole pine	Fire	-0.00138496262619989
Lodgepole pine	Fire	-0.00162318758859339
Lodgepole pine	Fire	-0.00154721073080902
Lodgepole pine	Fire	-0.0014595979065395
Lodgepole pine	Fire	-0.00158856620561808
Lodgepole pine	Fire	-0.00140387657477946
Lodgepole pine	Fire	-0.00128776555857542
Lodgepole pine	Fire	-0.00133960144388334
Lodgepole pine	Fire	-0.00134638886701728
Lodgepole pine	Fire	-0.00133645218532236
Lodgepole pine	Fire	-0.00129319536630927
Lodgepole pine	Fire	-0.00161675592590468
Lodgepole pine	Fire	-0.00151122587641762
Lodgepole pine	Fire	-0.00143983388197585
Lodgepole pine	Fire	-0.00128476337125131
Lodgepole pine	Fire	-0.00156841668039667
Lodgepole pine	Fire	-0.00141410175799549
Lodgepole pine	Fire	-0.00140667010706376
Lodgepole pine	Fire	-0.00140678844590855
Lodgepole pine	Fire	-0.00149967612950687
Lodgepole pine	Fire	-0.00122598841623029
Lodgepole pine	Fire	-0.00147062484408122
Lodgepole pine	Fire	-0.00131395121170477
Lodgepole pine	Fire	-0.00138962635717747
Lodgepole pine	Fire	-0.00159058394972181
Lodgepole pine	Fire	-0.00140883078181814
Lodgepole pine	Fire	-0.00147552944693463
Lodgepole pine	Fire	-0.00127036330192449
Lodgepole pine	Fire	-0.00142085753437192
Lodgepole pine	Fire	-0.00136427316074788
Lodgepole pine	Fire	-0.00127801917479326
Lodgepole pine	Fire	-0.00124496891883909
Lodgepole pine	Fire	-0.00134384164121639
Lodgepole pine	Fire	-0.00129539605941869
Lodgepole pine	Fire	-0.00138826040272275
Lodgepole pine	Fire	-0.00136139799094519
Lodgepole pine	Fire	-0.00136248812162674
Lodgepole pine	Fire	-0.00146884966148516
Lodgepole pine	Fire	-0.00136839776266896
Lodgepole pine	Fire	-0.00136840164774672
Lodgepole pine	Fire	-0.00132036909796544
Lodgepole pine	Fire	-0.00128748318229337
Lodgepole pine	Fire	-0.00114446048041716
Lodgepole pine	Fire	-0.00117049265787066
Lodgepole pine	Fire	-0.00114945256971268
Lodgepole pine	Fire	-0.00143001777330767
Lodgepole pine	Fire	-0.00134057531826848
Lodgepole pine	Fire	-0.00132792749505642
Lodgepole pine	Fire	-0.00134103460703818
Lodgepole pine	Fire	-0.00118996148955422
Lodgepole pine	Fire	-0.00134236497466251
Lodgepole pine	Fire	-0.00146747250941378
Lodgepole pine	Fire	-0.00134144682818224
Lodgepole pine	Fire	-0.00142548531366192
Lodgepole pine	Fire	-0.00143792778029229
Lodgepole pine	Fire	-0.00145058826913138
Lodgepole pine	Fire	-0.00150342115260553
Lodgepole pine	Fire	-0.00145696106535639
Lodgepole pine	Fire	-0.00126735991788
Lodgepole pine	Fire	-0.00147988795599199
Lodgepole pine	Fire	-0.00156622669182678
Lodgepole pine	Fire	-0.00142022396383431
Lodgepole pine	Fire	-0.00146230164726172
Lodgepole pine	Fire	-0.00130688063741401
Lodgepole pine	Fire	-0.00128794537057803
Lodgepole pine	Fire	-0.00139538265831548
Lodgepole pine	Fire	-0.00133829501226062
Lodgepole pine	Fire	-0.0012399526961074
Lodgepole pine	Fire	-0.00133756326951058
Lodgepole pine	Fire	-0.0013709447196889
Lodgepole pine	Fire	-0.00137722328656523
Lodgepole pine	Fire	-0.0013282692326421
Lodgepole pine	Fire	-0.00134844202662047
Lodgepole pine	Fire	-0.00134864890232356
Lodgepole pine	Fire	-0.00141092870976793
Lodgepole pine	Fire	-0.00138720508699165
Lodgepole pine	Fire	-0.00128557990569999
Lodgepole pine	Fire	-0.00125647629290132
Lodgepole pine	Fire	-0.00146397923395343
Lodgepole pine	Fire	-0.00131316092888138
Lodgepole pine	Fire	-0.00135816445301682
Lodgepole pine	Fire	-0.00148602053043198
Lodgepole pine	Fire	-0.00137953340023463
Lodgepole pine	Fire	-0.00144905194409539
Lodgepole pine	Fire	-0.00136242957032165
Lodgepole pine	Fire	-0.0013804089989195
Lodgepole pine	Fire	-0.00136860441327292
Lodgepole pine	Fire	-0.00136639198808366
Lodgepole pine	Fire	-0.00134700178555319
Lodgepole pine	Fire	-0.00140117699758374
Lodgepole pine	Fire	-0.00139921079007297
Lodgepole pine	Fire	-0.00134220971126391
Lodgepole pine	Fire	-0.00148836577416025
Lodgepole pine	Fire	-0.00133686490477174
Lodgepole pine	Fire	-0.00136966894533616
Lodgepole pine	Fire	-0.0014749214984491
Lodgepole pine	Fire	-0.00143762556303965
Lodgepole pine	Fire	-0.00143146272469109
Lodgepole pine	Fire	-0.00133576126402315
Lodgepole pine	Fire	-0.00136186878554582
Lodgepole pine	Fire	-0.00174325344365396
Lodgepole pine	Fire	-0.00135959259878034
Lodgepole pine	Fire	-0.00143495632091827
Lodgepole pine	Fire	-0.00125394566600176
Lodgepole pine	Fire	-0.00149502446593746
Lodgepole pine	Fire	-0.00140421284983213
Lodgepole pine	Fire	-0.00155816505161053
Lodgepole pine	Fire	-0.00128221006897831
Lodgepole pine	Fire	-0.00135073591237442
Lodgepole pine	Fire	-0.00140173622992644
Lodgepole pine	Fire	-0.00145149123471254
Lodgepole pine	Fire	-0.00144236168957888
Lodgepole pine	Fire	-0.00137820743663129
Lodgepole pine	Fire	-0.00145324775097767
Lodgepole pine	Fire	-0.00126946743972004
Lodgepole pine	Fire	-0.00137438710686362
Lodgepole pine	Fire	-0.00127516146193011
Lodgepole pine	Fire	-0.00137853652219395
Lodgepole pine	Fire	-0.00124120437675861
Lodgepole pine	Fire	-0.00117743717840986
Lodgepole pine	Fire	-0.00125123177313655
Lodgepole pine	Fire	-0.00144021060552904
Lodgepole pine	Fire	-0.00132364843362003
Lodgepole pine	Fire	-0.00127357595388096
Lodgepole pine	Fire	-0.0013775023383108
Lodgepole pine	Fire	-0.00151799745890738
Lodgepole pine	Fire	-0.00147403450103074
Lodgepole pine	Fire	-0.00120108601588843
Lodgepole pine	Fire	-0.00145919258657167
Lodgepole pine	Fire	-0.00113406584565376
Lodgepole pine	Fire	-0.00134329294656355
Lodgepole pine	Fire	-0.00140257854463419
Lodgepole pine	Fire	-0.00147502264128401
Lodgepole pine	Fire	-0.00150982252704851
Lodgepole pine	Fire	-0.00128937194173742
Lodgepole pine	Fire	-0.00123002621260869
Lodgepole pine	Fire	-0.00145477549874049
Lodgepole pine	Fire	-0.00122469919756118
Lodgepole pine	Fire	-0.00137928631425372
Lodgepole pine	Fire	-0.00125007371160481
Lodgepole pine	Fire	-0.00144517218205116
Lodgepole pine	Fire	-0.00126557504035556
Lodgepole pine	Fire	-0.00154798727981339
Lodgepole pine	Fire	-0.00116740362823817
Lodgepole pine	Fire	-0.00134473622234431
Lodgepole pine	Fire	-0.00131868166544644
Lodgepole pine	Fire	-0.00127956163083347
Lodgepole pine	Fire	-0.00129504941094054
Lodgepole pine	Fire	-0.00140560018533949
Lodgepole pine	Fire	-0.00128787421985671
Lodgepole pine	Fire	-0.00155632260666835
Lodgepole pine	Fire	-0.00158448340089485
Lodgepole pine	Fire	-0.00130349193244017
Lodgepole pine	Fire	-0.0011856293654853
Lodgepole pine	Fire	-0.00138392727406482
Lodgepole pine	Fire	-0.00134210322387266
Lodgepole pine	Fire	-0.00133406013656822
Lodgepole pine	Fire	-0.00154193349593037
Lodgepole pine	Fire	-0.00140213200255747
Lodgepole pine	Fire	-0.00140063438745706
Lodgepole pine	Fire	-0.00155756344970585
Lodgepole pine	Fire	-0.00137393637257129
Lodgepole pine	Fire	-0.00140788724141824
Lodgepole pine	Fire	-0.00146187448072843
Lodgepole pine	Fire	-0.00131736150640993
Lodgepole pine	Fire	-0.00145423965877697
Lodgepole pine	Fire	-0.00139833296340882
Lodgepole pine	Fire	-0.00147597582731494
Lodgepole pine	Fire	-0.0013184060239397
Lodgepole pine	Fire	-0.0013013591656198
Lodgepole pine	Fire	-0.00138944832441259
Lodgepole pine	Fire	-0.00140888747861925
Lodgepole pine	Fire	-0.00138937687945872
Lodgepole pine	Fire	-0.00130599679638275
Lodgepole pine	Fire	-0.00139174405459013
Lodgepole pine	Fire	-0.00159600852950239
Lodgepole pine	Fire	-0.00125786671435476
Lodgepole pine	Fire	-0.0013308531219553
Lodgepole pine	Fire	-0.00134646652021534
Lodgepole pine	Fire	-0.00131475557625522
Lodgepole pine	Fire	-0.00139695093547873
Lodgepole pine	Fire	-0.00125247413689902
Lodgepole pine	Fire	-0.00157570601311098
Lodgepole pine	Fire	-0.00141659395822737
Lodgepole pine	Fire	-0.00140729940027186
Lodgepole pine	Fire	-0.00134059400328381
Lodgepole pine	Fire	-0.00133702496120537
Lodgepole pine	Fire	-0.00135444801376904
Lodgepole pine	Fire	-0.00158968829875939
Lodgepole pine	Fire	-0.00170990304839179
Lodgepole pine	Fire	-0.00154486384355812
Lodgepole pine	Fire	-0.00127729890241972
Lodgepole pine	Fire	-0.00127211972375301
Lodgepole pine	Fire	-0.00140713565253056
Lodgepole pine	Fire	-0.00139284140689829
Lodgepole pine	Fire	-0.00122562129601595
Lodgepole pine	Fire	-0.00134669687081998
Lodgepole pine	Fire	-0.00127020795459188
Lodgepole pine	Fire	-0.00119261036025152
Lodgepole pine	Fire	-0.00133024737548558
Lodgepole pine	Fire	-0.00127458942702948
Lodgepole pine	Fire	-0.00128666266997733
Lodgepole pine	Fire	-0.00150786132930467
Lodgepole pine	Fire	-0.00126651016792235
Lodgepole pine	Fire	-0.00135913176634621
Lodgepole pine	Fire	-0.00131694412630315
Lodgepole pine	Fire	-0.00157478606875756
Lodgepole pine	Fire	-0.00132494765645012
Lodgepole pine	Fire	-0.00130421264871179
Lodgepole pine	Fire	-0.00134027123452782
Lodgepole pine	Fire	-0.00122399988492642
Lodgepole pine	Fire	-0.00134295800794377
Lodgepole pine	Fire	-0.0013662733374583
Lodgepole pine	Fire	-0.00128031917530121
Lodgepole pine	Fire	-0.00113894138434685
Lodgepole pine	Fire	-0.00149349048114488
Lodgepole pine	Fire	-0.00151415324991181
Lodgepole pine	Fire	-0.00155402117315034
Lodgepole pine	Fire	-0.0012994660570486
Lodgepole pine	Fire	-0.00148018740581309
Lodgepole pine	Fire	-0.00132312115627563
Lodgepole pine	Fire	-0.00129850692071569
Lodgepole pine	Fire	-0.0013814020754534
Lodgepole pine	Fire	-0.0014169248476958
Lodgepole pine	Fire	-0.00134273158740358
Lodgepole pine	Fire	-0.00114898332202625
Lodgepole pine	Fire	-0.00140848113338311
Lodgepole pine	Fire	-0.00138781076699488
Lodgepole pine	Fire	-0.00132134405342728
Lodgepole pine	Fire	-0.00126049043077165
Lodgepole pine	Fire	-0.00152251150718664
Lodgepole pine	Fire	-0.00131220863915914
Lodgepole pine	Fire	-0.0014814383217725
Lodgepole pine	Fire	-0.0013644775498289
Lodgepole pine	Fire	-0.00151734079824083
Lodgepole pine	Fire	-0.00172494527510021
Lodgepole pine	Fire	-0.00152577745535546
Lodgepole pine	Fire	-0.00151849834988757
Lodgepole pine	Fire	-0.00126936491553693
Lodgepole pine	Fire	-0.00133290342817027
Lodgepole pine	Fire	-0.00132127301583537
Lodgepole pine	Fire	-0.00143401082388821
Lodgepole pine	Fire	-0.0012330653692486
Lodgepole pine	Fire	-0.00142104787222148
Lodgepole pine	Fire	-0.00122869451473551
Lodgepole pine	Fire	-0.0013983088038881
Lodgepole pine	Fire	-0.00137659015234294
Lodgepole pine	Fire	-0.00140473290371642
Lodgepole pine	Fire	-0.00154462921160222
Lodgepole pine	Fire	-0.00117439092161919
Lodgepole pine	Fire	-0.00138988164993353
Lodgepole pine	Fire	-0.00116455742437795
Lodgepole pine	Fire	-0.00133953839871083
Lodgepole pine	Fire	-0.00120187286223453
Lodgepole pine	Fire	-0.00157410277221138
Lodgepole pine	Fire	-0.00140735991771332
Lodgepole pine	Fire	-0.00129609389284598
Lodgepole pine	Fire	-0.00131265691700033
Lodgepole pine	Fire	-0.00142044548694464
Lodgepole pine	Fire	-0.00128036486427374
Lodgepole pine	Fire	-0.00133527486896326
Lodgepole pine	Fire	-0.0013873422043988
Lodgepole pine	Fire	-0.0013597577949334
Lodgepole pine	Fire	-0.00153214158256432
Lodgepole pine	Fire	-0.00133136039556919
Lodgepole pine	Fire	-0.00146100761765947
Lodgepole pine	Fire	-0.00147164295890176
Lodgepole pine	Fire	-0.00158534371085579
Lodgepole pine	Fire	-0.00140244118552899
Lodgepole pine	Fire	-0.00145080635555029
Lodgepole pine	Fire	-0.00133772054345222
Lodgepole pine	Fire	-0.00124166792561653
Lodgepole pine	Fire	-0.00136902350366159
Lodgepole pine	Fire	-0.00149188490303837
Lodgepole pine	Fire	-0.00140012588176246
Lodgepole pine	Fire	-0.00123078581833447
Lodgepole pine	Fire	-0.00131571233540867
Lodgepole pine	Fire	-0.00144885537713932
Lodgepole pine	Fire	-0.00147897224939289
Lodgepole pine	Fire	-0.00138636263126479
Lodgepole pine	Fire	-0.00145863178488625
Lodgepole pine	Fire	-0.00122885295167062
Lodgepole pine	Fire	-0.00134600715731872
Lodgepole pine	Fire	-0.00134856001593743
Lodgepole pine	Fire	-0.00129470135359821
Lodgepole pine	Fire	-0.00129741358815097
Lodgepole pine	Fire	-0.00137551411443193
Lodgepole pine	Fire	-0.00142669442352967
Lodgepole pine	Fire	-0.00140271327646755
Lodgepole pine	Fire	-0.00141586409656695
Lodgepole pine	Fire	-0.00156833977019375
Lodgepole pine	Fire	-0.00143647170393277
Lodgepole pine	Fire	-0.00158441296859475
Lodgepole pine	Fire	-0.00130752597518625
Lodgepole pine	Fire	-0.0015304671372854
Lodgepole pine	Fire	-0.0014912906368405
Lodgepole pine	Fire	-0.00136802795706352
Lodgepole pine	Fire	-0.00137833664562497
Lodgepole pine	Fire	-0.00131995544317969
Lodgepole pine	Fire	-0.00125820669392774
Lodgepole pine	Fire	-0.00155053545480955
Lodgepole pine	Fire	-0.00141918941254112
Lodgepole pine	Fire	-0.00145141009573867
Lodgepole pine	Fire	-0.00126146546945981
Lodgepole pine	Fire	-0.00126380741590234
Lodgepole pine	Fire	-0.00137490479406679
Lodgepole pine	Fire	-0.00145429345407419
Lodgepole pine	Fire	-0.00137382118779865
Lodgepole pine	Fire	-0.00143469350577125
Lodgepole pine	Fire	-0.00131406616887617
Lodgepole pine	Fire	-0.00119553929749669
Lodgepole pine	Fire	-0.00137857450333526
Lodgepole pine	Fire	-0.00146470685647087
Lodgepole pine	Fire	-0.00126989244170575
Lodgepole pine	Fire	-0.00149913066643569
Lodgepole pine	Fire	-0.00159519786907068
Lodgepole pine	Fire	-0.00137683027127362
Lodgepole pine	Fire	-0.00135952079252192
Lodgepole pine	Fire	-0.0013311973023031
Lodgepole pine	Fire	-0.00132196659994941
Lodgepole pine	Fire	-0.001290069306056
Lodgepole pine	Fire	-0.00147259427220012
Lodgepole pine	Fire	-0.00138089632580937
Lodgepole pine	Fire	-0.00120492705595532
Lodgepole pine	Fire	-0.0014490977190474
Lodgepole pine	Fire	-0.00132111181077219
Lodgepole pine	Fire	-0.00135653411730566
Lodgepole pine	Fire	-0.00140193173487076
Lodgepole pine	Fire	-0.00136694229099588
Lodgepole pine	Fire	-0.00126887251617062
Lodgepole pine	Fire	-0.00121213918379603
Lodgepole pine	Fire	-0.00133875003460136
Lodgepole pine	Fire	-0.00146410446234641
Lodgepole pine	Fire	-0.00136436253653357
Lodgepole pine	Fire	-0.00119987899691491
Lodgepole pine	Fire	-0.00146178524338317
Lodgepole pine	Fire	-0.00131662017196937
Lodgepole pine	Fire	-0.00133671311187491
Lodgepole pine	Fire	-0.00141471212956682
Lodgepole pine	Fire	-0.00142430402839977
Lodgepole pine	Fire	-0.00130473091106318
Lodgepole pine	Fire	-0.00142198089433128
Lodgepole pine	Fire	-0.00133919002213201
Lodgepole pine	Fire	-0.00136849689517389
Lodgepole pine	Fire	-0.00135773863985308
Lodgepole pine	Fire	-0.00129487447318982
Lodgepole pine	Fire	-0.00147017875226561
Lodgepole pine	Fire	-0.00145753815418539
Lodgepole pine	Fire	-0.00138189593664536
Lodgepole pine	Fire	-0.00137922564549496
Lodgepole pine	Fire	-0.00155220619390197
Lodgepole pine	Fire	-0.00143669733392491
Lodgepole pine	Fire	-0.00135097489249013
Lodgepole pine	Fire	-0.00120051273999857
Lodgepole pine	Fire	-0.00121829793820807
Lodgepole pine	Fire	-0.00136469939057185
Lodgepole pine	Fire	-0.00137480176461493
Lodgepole pine	Fire	-0.00133952962352345
Lodgepole pine	Fire	-0.00140013021051604
Lodgepole pine	Fire	-0.00135339947007749
Lodgepole pine	Fire	-0.0013763668180789
Lodgepole pine	Fire	-0.00135909756310524
Lodgepole pine	Fire	-0.00152055041557301
Lodgepole pine	Fire	-0.00160588897285841
Lodgepole pine	Fire	-0.00139831669527082
Lodgepole pine	Fire	-0.00141795281423858
Lodgepole pine	Fire	-0.00136554759646747
Lodgepole pine	Fire	-0.00140363845799016
Lodgepole pine	Fire	-0.0014946890628088
Lodgepole pine	Fire	-0.00127286008088082
Lodgepole pine	Fire	-0.0016843063411749
Lodgepole pine	Fire	-0.001513935841268
Lodgepole pine	Fire	-0.00154904787774256
Lodgepole pine	Fire	-0.00139225275961993
Lodgepole pine	Fire	-0.0011780051868076
Lodgepole pine	Fire	-0.00140849798238741
Lodgepole pine	Fire	-0.00116334334206803
Lodgepole pine	Fire	-0.00148148489274453
Lodgepole pine	Fire	-0.00151967105618701
Lodgepole pine	Fire	-0.00139006392479422
Lodgepole pine	Fire	-0.00142408418482521
Lodgepole pine	Fire	-0.00133907659057614
Lodgepole pine	Fire	-0.001370678148617
Lodgepole pine	Fire	-0.00129330761389771
Lodgepole pine	Fire	-0.00135680656140471
Lodgepole pine	Fire	-0.00146146573541305
Lodgepole pine	Fire	-0.00143762782467086
Lodgepole pine	Fire	-0.0013374408203859
Lodgepole pine	Fire	-0.00145353118029342
Lodgepole pine	Fire	-0.00136592588874139
Lodgepole pine	Fire	-0.00117479654059101
Lodgepole pine	Fire	-0.00114465113625186
Lodgepole pine	Fire	-0.00145253408904319
Lodgepole pine	Fire	-0.00163973602657522
Lodgepole pine	Fire	-0.00152589038620632
Lodgepole pine	Fire	-0.00138963205744064
Lodgepole pine	Fire	-0.0014036973449003
Lodgepole pine	Fire	-0.00133103155881079
Lodgepole pine	Fire	-0.00141364672587133
Lodgepole pine	Fire	-0.00133265457715172
Lodgepole pine	Fire	-0.00142739153974674
Lodgepole pine	Fire	-0.00135355567625763
Lodgepole pine	Fire	-0.0011890254541689
Lodgepole pine	Fire	-0.00139317588024519
Lodgepole pine	Fire	-0.00150409020967446
Lodgepole pine	Fire	-0.00134998963972272
Lodgepole pine	Fire	-0.00128306455271993
Lodgepole pine	Fire	-0.00132243078311005
Lodgepole pine	Fire	-0.00117188280800073
Lodgepole pine	Fire	-0.00137046839510341
Lodgepole pine	Fire	-0.00135671354045387
Lodgepole pine	Fire	-0.00137688811436043
Lodgepole pine	Fire	-0.00125060545994561
Lodgepole pine	Fire	-0.0013673296589912
Lodgepole pine	Fire	-0.0013606718772446
Lodgepole pine	Fire	-0.00130004460748847
Lodgepole pine	Fire	-0.00134927437745504
Lodgepole pine	Fire	-0.00130857530688463
Lodgepole pine	Fire	-0.00144250981137606
Lodgepole pine	Fire	-0.00146915264599504
Lodgepole pine	Fire	-0.00140278568115801
Lodgepole pine	Fire	-0.00121642293727241
Lodgepole pine	Fire	-0.00118833675200678
Lodgepole pine	Fire	-0.00132705609854442
Lodgepole pine	Fire	-0.0011590685259579
Lodgepole pine	Fire	-0.00142032554705365
Lodgepole pine	Fire	-0.0014948168540336
Lodgepole pine	Fire	-0.00129941067407408
Lodgepole pine	Fire	-0.00122886411070385
Lodgepole pine	Fire	-0.00134158410094994
Lodgepole pine	Fire	-0.00137338588833127
Lodgepole pine	Fire	-0.00147352304281563
Lodgepole pine	Fire	-0.00140225209024562
Lodgepole pine	Fire	-0.0016756065309884
Lodgepole pine	Fire	-0.00135563615419462
Lodgepole pine	Fire	-0.00123140429850537
Lodgepole pine	Fire	-0.00140999246106109
Lodgepole pine	Fire	-0.00121434300334013
Lodgepole pine	Fire	-0.00125181725053212
Lodgepole pine	Fire	-0.00143252828170268
Lodgepole pine	Fire	-0.00149834425817507
Lodgepole pine	Fire	-0.00145630666881015
Lodgepole pine	Fire	-0.00141752497644002
Lodgepole pine	Fire	-0.00147202084034763
Lodgepole pine	Fire	-0.00147800478804921
Lodgepole pine	Fire	-0.00127598300846152
Lodgepole pine	Fire	-0.00127584564841228
Lodgepole pine	Fire	-0.00144855828663143
Lodgepole pine	Fire	-0.00151348463460351
Lodgepole pine	Fire	-0.00139874664832014
Lodgepole pine	Fire	-0.0015987100557775
Lodgepole pine	Fire	-0.0013880354407973
Lodgepole pine	Fire	-0.00160069227816539
Lodgepole pine	Fire	-0.00133870369288653
Lodgepole pine	Fire	-0.00127389906997522
Lodgepole pine	Fire	-0.00130862583185473
Lodgepole pine	Fire	-0.00134899145558642
Lodgepole pine	Fire	-0.0013238532540942
Lodgepole pine	Fire	-0.00146477692407129
Lodgepole pine	Fire	-0.0013545856365843
Lodgepole pine	Fire	-0.00143866773370129
Lodgepole pine	Fire	-0.00154521756446463
Lodgepole pine	Fire	-0.0012998832109645
Lodgepole pine	Fire	-0.00130131995763506
Lodgepole pine	Fire	-0.00118924055895312
Lodgepole pine	Fire	-0.00118177475193509
Lodgepole pine	Fire	-0.00123415414732485
Lodgepole pine	Fire	-0.00132524480298648
Lodgepole pine	Fire	-0.00135579917488064
Lodgepole pine	Fire	-0.00137853714765051
Lodgepole pine	Fire	-0.00130615836034144
Lodgepole pine	Fire	-0.00142264407263982
Lodgepole pine	Fire	-0.00135270640278783
Lodgepole pine	Fire	-0.0013447231595022
Lodgepole pine	Fire	-0.00135806730866668
Lodgepole pine	Fire	-0.00118792322240811
Lodgepole pine	Fire	-0.00124195229975123
Lodgepole pine	Fire	-0.00137118250639336
Lodgepole pine	Fire	-0.0014517131837416
Lodgepole pine	Fire	-0.00119855429462739
Lodgepole pine	Fire	-0.00138977801726805
Lodgepole pine	Fire	-0.00128011560792097
Lodgepole pine	Fire	-0.00128711162831203
Lodgepole pine	Fire	-0.00123666972261792
Lodgepole pine	Fire	-0.00147691611150997
Lodgepole pine	Fire	-0.00139478822208514
Lodgepole pine	Fire	-0.00133561155389698
Lodgepole pine	Fire	-0.00140771847917631
Lodgepole pine	Fire	-0.00124464650811625
Lodgepole pine	Fire	-0.00128402983046396
Lodgepole pine	Fire	-0.00153741385095168
Lodgepole pine	Fire	-0.00136060570324966
Lodgepole pine	Fire	-0.00134515514663662
Lodgepole pine	Fire	-0.00146465672621639
Lodgepole pine	Fire	-0.00118429310768112
Lodgepole pine	Fire	-0.00133979635435533
Lodgepole pine	Fire	-0.00127894904553914
Lodgepole pine	Fire	-0.00134808505939845
Lodgepole pine	Fire	-0.00119941764019716
Lodgepole pine	Fire	-0.00138879189397251
Lodgepole pine	Fire	-0.00145677664073106
Lodgepole pine	Fire	-0.00118184855857939
Lodgepole pine	Fire	-0.00134108958591949
Lodgepole pine	Fire	-0.00130565649445612
Lodgepole pine	Fire	-0.00142290438684601
Lodgepole pine	Fire	-0.00144967876191958
Lodgepole pine	Fire	-0.00124438307194682
Lodgepole pine	Fire	-0.00134643318472187
Lodgepole pine	Fire	-0.00138172295481336
Lodgepole pine	Fire	-0.00131454678108686
Lodgepole pine	Fire	-0.00139545187348069
Lodgepole pine	Fire	-0.00111684500066068
Lodgepole pine	Fire	-0.00145534606577477
Lodgepole pine	Fire	-0.00145877843751765
Lodgepole pine	Fire	-0.00128444040568788
Lodgepole pine	Fire	-0.00141079063922119
Lodgepole pine	Fire	-0.00144491300134184
Lodgepole pine	Fire	-0.00166231607562102
Lodgepole pine	Fire	-0.00130781194808237
Lodgepole pine	Fire	-0.00128012226794854
Lodgepole pine	Fire	-0.00136262147674607
Lodgepole pine	Fire	-0.00159404891592526
Lodgepole pine	Fire	-0.00123648631092649
Lodgepole pine	Fire	-0.00147208907388988
Lodgepole pine	Fire	-0.00121128628605695
Lodgepole pine	Fire	-0.00135117488229858
Lodgepole pine	Fire	-0.00139006979344261
Lodgepole pine	Fire	-0.0013251183235977
Lodgepole pine	Fire	-0.00130422608932194
Lodgepole pine	Fire	-0.00145454992016065
Lodgepole pine	Fire	-0.00122924944507772
Lodgepole pine	Fire	-0.00139294993326496
Lodgepole pine	Fire	-0.00126740957007573
Lodgepole pine	Fire	-0.00124934103984376
Lodgepole pine	Fire	-0.0013718570855986
Lodgepole pine	Fire	-0.00137771920057094
Lodgepole pine	Fire	-0.00145575639626128
Lodgepole pine	Fire	-0.00153886783705442
Lodgepole pine	Fire	-0.00151786189330138
Lodgepole pine	Fire	-0.00137403283083903
Lodgepole pine	Fire	-0.00143373689434597
Lodgepole pine	Fire	-0.00137516570568431
Lodgepole pine	Fire	-0.0012908179964755
Lodgepole pine	Fire	-0.001341459229973
Lodgepole pine	Fire	-0.00131150359862184
Lodgepole pine	Fire	-0.00142610763361199
Lodgepole pine	Fire	-0.00131296156922928
Lodgepole pine	Fire	-0.00145387751535448
Lodgepole pine	Fire	-0.00122130077125137
Lodgepole pine	Fire	-0.00121341697079141
Lodgepole pine	Fire	-0.00139700309000217
Lodgepole pine	Fire	-0.00163769223991061
Lodgepole pine	Fire	-0.00125365506218489
Lodgepole pine	Fire	-0.00128826619973795
Lodgepole pine	Fire	-0.0014794622673474
Lodgepole pine	Fire	-0.00139092678669508
Lodgepole pine	Fire	-0.00131217531619754
Lodgepole pine	Fire	-0.00145674333037214
Lodgepole pine	Fire	-0.00129474458440696
Lodgepole pine	Fire	-0.00136140758306196
Lodgepole pine	Fire	-0.00138778203778389
Lodgepole pine	Fire	-0.00137851575367076
Lodgepole pine	Fire	-0.00125446508282949
Lodgepole pine	Fire	-0.00134867199997612
Lodgepole pine	Fire	-0.00132434710996391
Lodgepole pine	Fire	-0.0013144789603718
Lodgepole pine	Fire	-0.00142913815807162
Lodgepole pine	Fire	-0.00141260248470253
Lodgepole pine	Fire	-0.00142670901132075
Lodgepole pine	Fire	-0.00142822229073682
Lodgepole pine	Fire	-0.00139654678755875
Lodgepole pine	Fire	-0.00135655579472903
Lodgepole pine	Fire	-0.00129094455275775
Lodgepole pine	Fire	-0.00141246691589227
Lodgepole pine	Fire	-0.0013596989211151
Lodgepole pine	Fire	-0.00144375618592681
Lodgepole pine	Fire	-0.00151989538115539
Lodgepole pine	Fire	-0.00138117767070266
Lodgepole pine	Fire	-0.00139172704365986
Lodgepole pine	Fire	-0.00141547703291241
Lodgepole pine	Fire	-0.00141842828346728
Lodgepole pine	Fire	-0.00148305441586568
Lodgepole pine	Fire	-0.00142184626444514
Lodgepole pine	Fire	-0.00126283667287374
Lodgepole pine	Fire	-0.00144200550787284
Lodgepole pine	Fire	-0.00128145846042615
Lodgepole pine	Fire	-0.0014435087011456
Lodgepole pine	Fire	-0.00129059357324227
Lodgepole pine	Fire	-0.0014267051452903
Lodgepole pine	Fire	-0.00112347516002189
Lodgepole pine	Fire	-0.00138057505622475
Lodgepole pine	Fire	-0.00132986759304467
Lodgepole pine	Fire	-0.00126204286773906
Lodgepole pine	Fire	-0.00137313226627241
Lodgepole pine	Fire	-0.00129126747922872
Lodgepole pine	Fire	-0.00160977183734015
Lodgepole pine	Fire	-0.00152917771681263
Lodgepole pine	Fire	-0.00143512118064369
Lodgepole pine	Fire	-0.00121238749836389
Lodgepole pine	Fire	-0.00156755546372326
Lodgepole pine	Fire	-0.00134935371132863
Lodgepole pine	Fire	-0.00130636353713252
Lodgepole pine	Fire	-0.00133052692976092
Lodgepole pine	Fire	-0.00125506503933926
Lodgepole pine	Fire	-0.00134844376035734
Lodgepole pine	Fire	-0.0015027731551631
Lodgepole pine	Fire	-0.00121562892773544
Lodgepole pine	Fire	-0.00138994770025121
Lodgepole pine	Fire	-0.00140607901758967
Lodgepole pine	Fire	-0.00134813422519313
Lodgepole pine	Fire	-0.00134206908715191
Lodgepole pine	Fire	-0.00139980216763874
Lodgepole pine	Fire	-0.00140582216565857
Lodgepole pine	Fire	-0.00147625841057563
Lodgepole pine	Fire	-0.00123450628769475
Lodgepole pine	Fire	-0.00133202370544208
Lodgepole pine	Fire	-0.00128132610021146
Lodgepole pine	Fire	-0.00127161131477156
Lodgepole pine	Fire	-0.00123917751584265
Lodgepole pine	Fire	-0.00137123562660271
Lodgepole pine	Fire	-0.00127625139284958
Lodgepole pine	Fire	-0.00123222504061382
Lodgepole pine	Fire	-0.00124656411438052
Lodgepole pine	Fire	-0.00132213187543486
Lodgepole pine	Fire	-0.00132804998099266
Lodgepole pine	Fire	-0.00160735442402474
Lodgepole pine	Fire	-0.00140403949225663
Lodgepole pine	Fire	-0.00136758692424067
Lodgepole pine	Fire	-0.00143955876382196
Lodgepole pine	Fire	-0.00129219245536128
Lodgepole pine	Fire	-0.00157401550816801
Lodgepole pine	Fire	-0.00130963682565262
Lodgepole pine	Fire	-0.00138221879539407
Lodgepole pine	Fire	-0.00148353688208227
Lodgepole pine	Fire	-0.00144028938262561
Lodgepole pine	Fire	-0.0012644507970818
Lodgepole pine	Fire	-0.00134042585071495
Lodgepole pine	Fire	-0.00134646462254896
Lodgepole pine	Fire	-0.00129524918539431
Lodgepole pine	Fire	-0.00124303564801697
Lodgepole pine	Fire	-0.00143051727441681
Lodgepole pine	Fire	-0.00131701703377015
Lodgepole pine	Fire	-0.00126523962662065
Lodgepole pine	Fire	-0.00138585651126805
Lodgepole pine	Fire	-0.00118932145457797
Lodgepole pine	Fire	-0.00147765714624024
Lodgepole pine	Fire	-0.00175660742154565
Lodgepole pine	Fire	-0.00160662132502429
Lodgepole pine	Fire	-0.00115887678554712
Lodgepole pine	Fire	-0.00114242211029813
Lodgepole pine	Fire	-0.00135420604031616
Lodgepole pine	Fire	-0.00118531851140365
Lodgepole pine	Fire	-0.00127293936199014
Lodgepole pine	Fire	-0.0014645572357268
Lodgepole pine	Fire	-0.00140728830257916
Lodgepole pine	Fire	-0.00115866415080386
Lodgepole pine	Fire	-0.00141450866227061
Lodgepole pine	Fire	-0.00117343424023213
Lodgepole pine	Fire	-0.00126206847739119
Lodgepole pine	Fire	-0.00148007144930439
Lodgepole pine	Fire	-0.00135577136032447
Lodgepole pine	Fire	-0.001181059463987
Lodgepole pine	Fire	-0.00143528860350224
Lodgepole pine	Fire	-0.00118142683832883
Lodgepole pine	Fire	-0.00137978738312993
Lodgepole pine	Fire	-0.0012206749540877
Lodgepole pine	Fire	-0.00128373850060672
Lodgepole pine	Fire	-0.00116601370805187
Lodgepole pine	Fire	-0.0014465728499718
Lodgepole pine	Fire	-0.00144325855525471
Lodgepole pine	Fire	-0.00139005274519387
Lodgepole pine	Fire	-0.00138487755501875
Lodgepole pine	Fire	-0.00130288348900606
Lodgepole pine	Fire	-0.00139997665762622
Lodgepole pine	Fire	-0.00137529029836371
Lodgepole pine	Fire	-0.00156468967281171
Lodgepole pine	Fire	-0.00148151101713115
Lodgepole pine	Fire	-0.00137009277030171
Lodgepole pine	Fire	-0.00135077700271287
Lodgepole pine	Fire	-0.00157751082394643
Lodgepole pine	Fire	-0.00130460365137819
Lodgepole pine	Fire	-0.00133161809294522
Lodgepole pine	Fire	-0.00164974037505833
Lodgepole pine	Fire	-0.00149717493762555
Lodgepole pine	Fire	-0.00146594662788927
Lodgepole pine	Fire	-0.00141942839122219
Lodgepole pine	Fire	-0.0014667934359167
Lodgepole pine	Fire	-0.00136665992613034
Lodgepole pine	Fire	-0.00164662023882081
Lodgepole pine	Fire	-0.00154092659768225
Lodgepole pine	Fire	-0.00156427970572079
Lodgepole pine	Fire	-0.00131738221160718
Lodgepole pine	Fire	-0.00145997068120078
Lodgepole pine	Fire	-0.00150611419226516
Lodgepole pine	Fire	-0.00135043063695562
Lodgepole pine	Fire	-0.00147993775608311
Lodgepole pine	Fire	-0.00156921469882234
Lodgepole pine	Fire	-0.00129464820188133
Lodgepole pine	Fire	-0.00127974180126297
Lodgepole pine	Fire	-0.00147085268664433
Lodgepole pine	Fire	-0.00137631663374131
Lodgepole pine	Fire	-0.00157260547521948
Lodgepole pine	Fire	-0.00142433095216784
Lodgepole pine	Fire	-0.00140858597674233
Lodgepole pine	Fire	-0.0013357836220194
Lodgepole pine	Fire	-0.00139191366756434
Lodgepole pine	Fire	-0.00130760084865875
Lodgepole pine	Fire	-0.00160061744194391
Lodgepole pine	Fire	-0.00129212237508589
Lodgepole pine	Fire	-0.00136414805159582
Lodgepole pine	Fire	-0.00154842014846426
Lodgepole pine	Fire	-0.0013565543329158
Lodgepole pine	Fire	-0.00141508152446873
Lodgepole pine	Fire	-0.00129490694738162
Lodgepole pine	Fire	-0.00144796593060668
Lodgepole pine	Fire	-0.00141323872952058
Lodgepole pine	Fire	-0.00131804671429656
Lodgepole pine	Fire	-0.00126723384468218
Lodgepole pine	Fire	-0.00142077281385503
Lodgepole pine	Fire	-0.00133332179783089
Lodgepole pine	Fire	-0.00130807604516235
Lodgepole pine	Fire	-0.00137762048130106
Lodgepole pine	Fire	-0.00155824676275446
Lodgepole pine	Fire	-0.00137031689207477
Lodgepole pine	Fire	-0.00144963470307012
Lodgepole pine	Fire	-0.00154962095818528
Lodgepole pine	Fire	-0.00150305151281383
Lodgepole pine	Fire	-0.00147285420721271
Lodgepole pine	Fire	-0.00140087733320758
Lodgepole pine	Fire	-0.0014494505825443
Lodgepole pine	Fire	-0.00147695956930588
Lodgepole pine	Fire	-0.00141208021791453
Lodgepole pine	Fire	-0.00147149456736833
Lodgepole pine	Fire	-0.00134543399335664
Lodgepole pine	Fire	-0.00149361031918695
Lodgepole pine	Fire	-0.00142717583402032
Lodgepole pine	Fire	-0.00142300048343475
Lodgepole pine	Fire	-0.00127794344409292
Lodgepole pine	Fire	-0.00137700017120562
Lodgepole pine	Fire	-0.00145919361626928
Lodgepole pine	Fire	-0.00134895155814628
Lodgepole pine	Fire	-0.00136623102564354
Lodgepole pine	Fire	-0.00139290590235507
Lodgepole pine	Fire	-0.00135954879846819
Lodgepole pine	Fire	-0.00128899428339751
Lodgepole pine	Fire	-0.00115560153580555
Lodgepole pine	Fire	-0.00156268602253152
Lodgepole pine	Fire	-0.00148196322610807
Lodgepole pine	Fire	-0.0014710650944349
Lodgepole pine	Fire	-0.00133990583503593
Lodgepole pine	Fire	-0.0014172764304945
Lodgepole pine	Fire	-0.00146827212016638
Lodgepole pine	Fire	-0.00139547592554578
Lodgepole pine	Fire	-0.00152374729325814
Lodgepole pine	Fire	-0.0014740714864052
Lodgepole pine	Fire	-0.00146127800741586
Lodgepole pine	Fire	-0.00139843432389743
Lodgepole pine	Fire	-0.00135999181500481
Lodgepole pine	Fire	-0.00119343275256779
Lodgepole pine	Fire	-0.00122687902525601
Lodgepole pine	Fire	-0.00128064438067618
Lodgepole pine	Fire	-0.00139161065751444
Lodgepole pine	Fire	-0.00141486281378758
Lodgepole pine	Fire	-0.00133258174768198
Lodgepole pine	Fire	-0.00127419487285474
Lodgepole pine	Fire	-0.00131800550624157
Lodgepole pine	Fire	-0.00125131518023143
Lodgepole pine	Fire	-0.00137231655865363
Lodgepole pine	Fire	-0.00136704097033793
Lodgepole pine	Fire	-0.00135506973541833
Lodgepole pine	Fire	-0.00145156600308022
Lodgepole pine	Fire	-0.0013578821930102
Lodgepole pine	Fire	-0.00124107142456096
Lodgepole pine	Fire	-0.00131968424193964
Lodgepole pine	Fire	-0.00126268102259489
Lodgepole pine	Fire	-0.00148443000825718
Lodgepole pine	Fire	-0.00118927213063642
Lodgepole pine	Fire	-0.00148651356241079
Lodgepole pine	Fire	-0.00126835649371213
Lodgepole pine	Fire	-0.00138443143212447
Lodgepole pine	Fire	-0.00152128085089398
Lodgepole pine	Fire	-0.00183112063214499
Lodgepole pine	Fire	-0.00136692867909414
Lodgepole pine	Fire	-0.00122881361029873
Lodgepole pine	Fire	-0.00141500192150336
Lodgepole pine	Fire	-0.00131492226616737
Lodgepole pine	Fire	-0.0013303885245473
Lodgepole pine	Fire	-0.00137601389396609
Lodgepole pine	Fire	-0.0013293084228326
Lodgepole pine	Fire	-0.001360201265498
Lodgepole pine	Fire	-0.0012247726702765
Lodgepole pine	Fire	-0.00149983905203455
Lodgepole pine	Fire	-0.00130475106823609
Lodgepole pine	Fire	-0.00147928617688983
Lodgepole pine	Fire	-0.00148251293664375
Lodgepole pine	Fire	-0.00159847486654312
Lodgepole pine	Fire	-0.00126153354197398
Lodgepole pine	Fire	-0.00124697624622355
Lodgepole pine	Fire	-0.00128816445855893
Lodgepole pine	Fire	-0.00151313937009691
Lodgepole pine	Fire	-0.0014526516776579
Lodgepole pine	Fire	-0.00134887498927773
Lodgepole pine	Fire	-0.0014725689966169
Lodgepole pine	Fire	-0.00141130363822749
Lodgepole pine	Fire	-0.00111984890430849
Lodgepole pine	Fire	-0.00155897954563887
Lodgepole pine	Fire	-0.00146881352809149
Lodgepole pine	Fire	-0.00137553737331782
Lodgepole pine	Fire	-0.00150025415035139
Lodgepole pine	Fire	-0.00138615770306974
Lodgepole pine	Fire	-0.00138668349957254
Lodgepole pine	Fire	-0.00132253447649067
Lodgepole pine	Fire	-0.00144068482869463
Lodgepole pine	Fire	-0.00140782359872451
Lodgepole pine	Fire	-0.00131681703179984
Lodgepole pine	Fire	-0.00146976701906064
Lodgepole pine	Fire	-0.00133150469789614
Lodgepole pine	Fire	-0.00128340923852047
Lodgepole pine	Fire	-0.00150338917234121
Lodgepole pine	Fire	-0.00147251937810265
Lodgepole pine	Fire	-0.00136392644381054
Lodgepole pine	Fire	-0.00147783346209828
Lodgepole pine	Fire	-0.00121456788149775
Lodgepole pine	Fire	-0.00117747531100055
Lodgepole pine	Fire	-0.00123938747451272
Lodgepole pine	Fire	-0.00151164505830215
Lodgepole pine	Fire	-0.00149113710032496
Lodgepole pine	Fire	-0.0015630244216234
Lodgepole pine	Fire	-0.00128503603830336
Lodgepole pine	Fire	-0.0012631231444161
Lodgepole pine	Fire	-0.0014269782132499
Lodgepole pine	Fire	-0.00114979045055955
Lodgepole pine	Fire	-0.00133185297564603
Lodgepole pine	Fire	-0.00131559279559926
Lodgepole pine	Fire	-0.00150629096476786
Lodgepole pine	Fire	-0.00149091022563324
Lodgepole pine	Fire	-0.00137633958603546
Lodgepole pine	Fire	-0.00139593906180417
Lodgepole pine	Fire	-0.0014052014054746
Lodgepole pine	Fire	-0.00155191945802668
Lodgepole pine	Fire	-0.00122781413844105
Lodgepole pine	Fire	-0.00125824066368266
Lodgepole pine	Fire	-0.00145190893554999
Lodgepole pine	Fire	-0.00135650593505728
Lodgepole pine	Fire	-0.00132652986069132
Lodgepole pine	Fire	-0.00136797958681078
Lodgepole pine	Fire	-0.00123025304730057
Lodgepole pine	Fire	-0.00150967916161331
Lodgepole pine	Fire	-0.00145693046174537
Lodgepole pine	Fire	-0.00141242914946614
Lodgepole pine	Fire	-0.00167015694134265
Lodgepole pine	Fire	-0.00140989443135158
Lodgepole pine	Fire	-0.00152280747655317
Lodgepole pine	Fire	-0.00138142983033998
Lodgepole pine	Fire	-0.00134931494627619
Lodgepole pine	Fire	-0.00136869456221252
Lodgepole pine	Fire	-0.0014165369152236
Lodgepole pine	Fire	-0.00151121269648616
Lodgepole pine	Fire	-0.00148648061332884
Lodgepole pine	Fire	-0.00145291956553923
Lodgepole pine	Fire	-0.0013890394012118
Lodgepole pine	Fire	-0.00132024861192737
Lodgepole pine	Fire	-0.00138879124465284
Lodgepole pine	Fire	-0.00138529415129941
Lodgepole pine	Fire	-0.00139602557645518
Lodgepole pine	Fire	-0.00118455303720985
Lodgepole pine	Fire	-0.0013784362047639
Lodgepole pine	Fire	-0.00131774164928696
Lodgepole pine	Fire	-0.00137835463291882
Lodgepole pine	Fire	-0.00158960866507984
Lodgepole pine	Fire	-0.00129462793501853
Lodgepole pine	Fire	-0.0013785335141919
Lodgepole pine	Fire	-0.00135926643516467
Lodgepole pine	Fire	-0.00128477164659697
Lodgepole pine	Fire	-0.00119530553125245
Lodgepole pine	Fire	-0.00138802688676341
Lodgepole pine	Fire	-0.0013986609854656
Lodgepole pine	Fire	-0.00129057461054649
Lodgepole pine	Fire	-0.00147945297329111
Lodgepole pine	Fire	-0.00134400713417351
Lodgepole pine	Fire	-0.0014268501326645
Lodgepole pine	Fire	-0.00139161408420822
Lodgepole pine	Fire	-0.00125608012072825
Lodgepole pine	Fire	-0.0014240121263247
Lodgepole pine	Fire	-0.00143293109344316
Lodgepole pine	Fire	-0.00145806664557169
Lodgepole pine	Fire	-0.00149569653993236
Lodgepole pine	Fire	-0.00156996998844682
Lodgepole pine	Fire	-0.00117099491482282
Lodgepole pine	Fire	-0.00132539092883613
Lodgepole pine	Fire	-0.00135917869891769
Lodgepole pine	Fire	-0.00126321196722176
Lodgepole pine	Fire	-0.00142912234092657
Lodgepole pine	Fire	-0.00138393242515757
Lodgepole pine	Fire	-0.00136983157531182
Lodgepole pine	Fire	-0.001405849882332
Lodgepole pine	Fire	-0.00146894287925539
Lodgepole pine	Fire	-0.00145036060842798
Lodgepole pine	Fire	-0.0012385605277687
Lodgepole pine	Fire	-0.00138346642539203
Lodgepole pine	Fire	-0.00144846999022641
Lodgepole pine	Fire	-0.00152026782486357
Lodgepole pine	Fire	-0.00125467170955936
Lodgepole pine	Fire	-0.00151100890005718
Lodgepole pine	Fire	-0.00138240360120272
Lodgepole pine	Fire	-0.00144508905725497
Lodgepole pine	Fire	-0.00125514508623758
Lodgepole pine	Fire	-0.00132978416135223
Lodgepole pine	Fire	-0.00132572803774417
Lodgepole pine	Fire	-0.0014457631249768
Lodgepole pine	Fire	-0.00128109728946072
Lodgepole pine	Fire	-0.00136755249619294
Lodgepole pine	Fire	-0.00137799061780785
Lodgepole pine	Fire	-0.00130318359062672
Lodgepole pine	Fire	-0.00123800781064466
Lodgepole pine	Fire	-0.00119716198669074
Lodgepole pine	Fire	-0.00125037496369757
Lodgepole pine	Fire	-0.00155351726468966
Lodgepole pine	Fire	-0.00134593863145569
Lodgepole pine	Fire	-0.0013409886073191
Lodgepole pine	Fire	-0.00121187447525906
Lodgepole pine	Fire	-0.00113971347297529
Lodgepole pine	Fire	-0.00133409548382536
Lodgepole pine	Fire	-0.00130407460616448
Lodgepole pine	Fire	-0.00122520183266287
Lodgepole pine	Fire	-0.00144862885674888
Lodgepole pine	Fire	-0.00118946332627829
Lodgepole pine	Fire	-0.00133834251079193
Lodgepole pine	Fire	-0.00127145448466212
Lodgepole pine	Fire	-0.00137787817725001
Lodgepole pine	Fire	-0.00124187951834933
Lodgepole pine	Fire	-0.00141976480154889
Lodgepole pine	Fire	-0.00130645486621262
Lodgepole pine	Fire	-0.00158043259898602
Lodgepole pine	Fire	-0.00132418341459827
Lodgepole pine	Fire	-0.0013427059291041
Lodgepole pine	Fire	-0.00154739085798705
Lodgepole pine	Fire	-0.00143280185328568
Lodgepole pine	Fire	-0.00141963040265701
Lodgepole pine	Fire	-0.00152038029752599
Lodgepole pine	Fire	-0.00147759245318191
Lodgepole pine	Fire	-0.0015421005132949
Lodgepole pine	Fire	-0.00151906348563543
Lodgepole pine	Fire	-0.00139658241610665
Lodgepole pine	Fire	-0.00139069521468586
Lodgepole pine	Fire	-0.00129379782428779
Lodgepole pine	Fire	-0.00135693848002944
Lodgepole pine	Fire	-0.00126030127139677
Lodgepole pine	Fire	-0.00136863641771872
Lodgepole pine	Fire	-0.00149231704438246
Lodgepole pine	Fire	-0.00123220934816203
Lodgepole pine	Fire	-0.00159507952772787
Lodgepole pine	Fire	-0.001435893798125
Lodgepole pine	Fire	-0.00132811694096716
Lodgepole pine	Fire	-0.0015006775241684
Lodgepole pine	Fire	-0.00148669288416725
Lodgepole pine	Fire	-0.00113109207618262
Lodgepole pine	Fire	-0.00133223011173233
Lodgepole pine	Fire	-0.00130339915904048
Lodgepole pine	Fire	-0.00143594465237802
Lodgepole pine	Fire	-0.00152368985448948
Lodgepole pine	Fire	-0.00158666217905748
Lodgepole pine	Fire	-0.00120739627834402
Lodgepole pine	Fire	-0.00154784264229623
Lodgepole pine	Fire	-0.001528217073219
Lodgepole pine	Fire	-0.00147833212302118
Lodgepole pine	Fire	-0.00138893080840567
Lodgepole pine	Fire	-0.00139539988173349
Lodgepole pine	Fire	-0.00125322694535154
Lodgepole pine	Fire	-0.00157767564765151
Lodgepole pine	Fire	-0.00139579675547303
Lodgepole pine	Fire	-0.00142931154660077
Lodgepole pine	Fire	-0.00143194009799916
Lodgepole pine	Fire	-0.00136645862402911
Lodgepole pine	Fire	-0.0015429464383835
Lodgepole pine	Fire	-0.0014438047520681
Lodgepole pine	Fire	-0.00139018561348834
Lodgepole pine	Fire	-0.00131543212381637
Lodgepole pine	Fire	-0.00118932564481223
Lodgepole pine	Fire	-0.00141528937146901
Lodgepole pine	Fire	-0.00130205329252551
Lodgepole pine	Fire	-0.00138663108441459
Lodgepole pine	Fire	-0.00130905210268326
Lodgepole pine	Fire	-0.00135136291597024
Lodgepole pine	Fire	-0.00129768090319528
Lodgepole pine	Fire	-0.00152638636604641
Lodgepole pine	Fire	-0.00129180393826293
Lodgepole pine	Fire	-0.00137975939233377
Lodgepole pine	Fire	-0.00121016234668978
Lodgepole pine	Fire	-0.00155357150157035
Lodgepole pine	Fire	-0.00161003200146882
Lodgepole pine	Fire	-0.00129062975764753
Lodgepole pine	Fire	-0.00146038833096852
Lodgepole pine	Fire	-0.00142410360650919
Lodgepole pine	Fire	-0.00137931871884071
Lodgepole pine	Fire	-0.00121573123185358
Lodgepole pine	Fire	-0.0014574360423151
Lodgepole pine	Fire	-0.00150461892709427
Lodgepole pine	Fire	-0.00119572697654732
Lodgepole pine	Fire	-0.00136060042078883
Lodgepole pine	Fire	-0.00144883419109051
Lodgepole pine	Fire	-0.00117345386095523
Lodgepole pine	Fire	-0.00137753464141713
Lodgepole pine	Fire	-0.00139100887017295
Lodgepole pine	Fire	-0.00140959166618196
Lodgepole pine	Fire	-0.00131558025648177
Lodgepole pine	Fire	-0.00140472161336088
Lodgepole pine	Fire	-0.0014835668133971
Lodgepole pine	Fire	-0.00132662688241743
Lodgepole pine	Fire	-0.00114241475846553
Lodgepole pine	Fire	-0.00151496816978536
Lodgepole pine	Fire	-0.00126968608287294
Lodgepole pine	Fire	-0.00160572033457207
Lodgepole pine	Fire	-0.00127342318117011
Lodgepole pine	Fire	-0.00153247311908752
Lodgepole pine	Fire	-0.00115075656065982
Lodgepole pine	Fire	-0.00126430240752266
Lodgepole pine	Fire	-0.00132890620463314
Lodgepole pine	Fire	-0.00144415238976361
Lodgepole pine	Fire	-0.00139752993099009
Lodgepole pine	Fire	-0.00131699765112623
Lodgepole pine	Fire	-0.00130052677007347
Lodgepole pine	Fire	-0.00137764407062824
Lodgepole pine	Fire	-0.00137714907183708
Lodgepole pine	Fire	-0.00132976874228166
Lodgepole pine	Fire	-0.00145912313538684
Lodgepole pine	Fire	-0.0015271304864108
Lodgepole pine	Fire	-0.00131414865400646
Lodgepole pine	Fire	-0.0013186306391908
Lodgepole pine	Fire	-0.00146762707032827
Lodgepole pine	Fire	-0.00152543852624872
Lodgepole pine	Fire	-0.00139159729741612
Lodgepole pine	Fire	-0.00133583430654836
Lodgepole pine	Fire	-0.00147161468085644
Lodgepole pine	Fire	-0.00122981344773479
Lodgepole pine	Fire	-0.00155136451828675
Lodgepole pine	Fire	-0.00150759415167034
Lodgepole pine	Fire	-0.00133850206133613
Lodgepole pine	Fire	-0.00135832506788953
Lodgepole pine	Fire	-0.00133469270377358
[truncated: 118,001 more rows]
