# Supplementary material for: Over half of western United States' most abundant tree species in decline
Source: Nat Commun. 2021 Jan 19;12:451. doi: 10.1038/s41467-020-20678-z (PMC7815881; doi:10.1038/s41467-020-20678-z)
Supplement: Supplementary file 3 — Source Data [file 41467_2020_20678_MOESM3_ESM.zip › Source Data/figure6.csv]

PLT_CN	TPH	BA
40391717010690	223.0633885245	0.075673918284084
40391943010690	4321.3580462888	0.00946249747265
40391944010690	854.4331256596	0.033962691286661
40392005010690	884.1749107962	0.081559931519808
40392025010690	467.7899188838	0.021502159104538
40392034010690	44.6126777049	0.01901618686386
40392041010690	467.7899188838	0.018070085419681
40392042010690	980.1925154725	0.046355849664906
40392070010690	4445.8310420664	0.001939156189988
40392077010690	104.0962479781	0.022976354285434
40392250010690	282.5469587977	0.037347004826488
40392272010690	1796.8052126937	0.027266675965422
40392288010690	2771.852152025	0.005316273836165
40392301010690	958.5293736377	0.021524730310565
40392315010690	667.9037715382	0.02137954583197
40392338010690	1572.4554301339	0.014913516473015
40392342010690	415.0985978771	0.003217658493043
40392343010690	3735.8873808939	0.00552985451267
40392375010690	1873.7324636058	0.025168927330444
40392387010690	859.9389808908	0.014035259744578
40392400010690	452.9190263155	0.02429966037321
40392413010690	385.3568127405	0.008800260778099
40392425010690	1795.5188186584	0.013425087776545
40392493010690	259.5974229276	0.007648276523929
40392597010690	408.3063486106	0.021155468554254
40392599010690	1526.5563583937	0.001363487565904
40392602010690	74.3544628415	0.13940136770544
40392604010690	2586.6091919389	0.005545962373393
40392633010690	794.9495553864	0.048821304646999
40392894010690	1159.9296203274	0.036074784957224
40392905010690	624.5774878686	0.081257867751214
40392933010690	1142.4859396885	0.022653925349602
40392939010690	817.8990912565	0.033528978807457
40392957010690	639.4483804369	0.026255179592824
40392961010690	497.5317040204	0.025870808428943
40392968010690	1085.5751574859	0.037730995530322
40393131010690	460.9976696173	0.052313760035704
40393137010690	482.6608114521	0.039758232083946
40393223010690	3461.419065398	0.0066096509696
40393232010690	2986.8368972477	0.004233828341332
40393257010690	214.9847452227	0.006944547031312
40393264010690	749.0504836462	0.009477380421578
40393288010690	831.4835897895	0.015820541135184
40393298010690	3090.9331452258	0.004916230603496
40393301010690	3038.2418242191	0.004710181958472
40393401010690	557.0152742936	0.031220691872332
40393435010690	408.3063486106	0.045220401701374
40393448010690	223.0633885245	0.051735378192048
40393479010690	319.0809932008	0.01753419251901
40393481010690	1232.9976891336	0.046961538952911
40393485010690	208.1924959562	0.046114488395164
40393487010690	223.0633885245	0.080097010047036
40393524010690	1611.5622526076	0.028580510023209
40393564010690	3158.4953588008	0.008380954850779
40393656010690	965.3216229042	0.036367292662626
40391734010690	29.7417851366	0.04746953014497
40391942010690	1149.278188955	0.010973337007858
40392003010690	713.8028432784	0.063011281143983
40392008010690	193.3216033879	0.095073918570595
40392049010690	408.3063486106	0.047442952315683
40392052010690	2314.7136645136	0.016170342014497
40392086010690	178.4507108196	0.033570519953175
40392090010690	786.8709120846	0.02675472320694
40392099010690	193.3216033879	0.100006379673757
40392297010690	550.2230250271	0.034447452549548
40392299010690	565.0939175954	0.040945724918967
40392306010690	208.1924959562	0.05069716431291
40392318010690	772.0000195163	0.023282303773995
40392329010690	423.1772411789	0.027441459766736
40392330010690	459.711275582	0.010190928717861
40392337010690	920.7089451993	0.019043628460327
40392353010690	229.855637791	0.005144704087685
40392367010690	460.9976696173	0.052049789347436
40392371010690	423.1772411789	0.043658935250431
40392372010690	1174.8005128957	0.036409481067279
40392395010690	794.9495553864	0.025891760629742
40392398010690	571.8861668619	0.029290372011708
40392415010690	2581.1033367077	0.011425772522459
40392418010690	59.4835702732	0.06282739382319
40392474010690	882.8885167609	0.021850451944334
40392486010690	1848.2101396651	0.01808202206904
40392600010690	1679.1244661826	0.022109913395115
40392607010690	2426.8885557935	0.01875704899997
40392637010690	252.8051736611	0.04371240183174
40392642010690	1381.7066148166	0.027910741284515
40392885010690	1477.7242194929	0.0295827159855
40392927010690	393.4354560423	0.020833407847653
40392948010690	847.6408763931	0.056304433085457
40392958010690	1269.5317235367	0.028755076772237
40392959010690	1588.6127167375	0.024972597220526
40392960010690	1627.7195392112	0.02862540825346
40392967010690	2290.4777346082	0.00512050763239
40392970010690	661.1115222717	0.067828297207872
40392990010690	1024.8051931774	0.034947225247084
40393073010690	690.8533074083	0.031151768746263
40393213010690	133.8380331147	0.0264268529292
40393226010690	438.0481337472	0.019245165167332
40393236010690	74.3544628415	0.034516937957364
40393243010690	1260.1666861996	0.004102988078495
40393263010690	1511.6854658254	0.003916725349909
40393286010690	1817.1819604932	0.010153466171143
40393291010690	816.6126972212	0.034579289290192
40393296010690	497.5317040204	0.040451307337765
40393431010690	386.6432067758	0.033408995331379
40393456010690	542.1443817253	0.032541330233191
40393469010690	1195.1772606952	0.025565991581763
40393484010690	163.5798182513	0.047005445454775
40393486010690	1239.7899384001	0.02316402313621
40393488010690	59.4835702732	0.11084668583193
40393491010690	809.8204479547	0.051318370802282
40393493010690	1070.7042649176	0.032579442594308
40393527010690	312.2887439343	0.037325657686911
40393562010690	1530.4155404996	0.023859870162687
40393566010690	3328.8674263186	0.008279143398192
40393576010690	1484.5164687594	0.021748563664834
40393620010690	2831.3357222982	0.009183732656282
40393624010690	163.5798182513	0.106004313320089
40393625010690	1076.2101201488	0.033496794334653
40393646010690	1283.1162220697	0.01006833394826
188756664020004	3610.127991081	0.007172611123347
188756679020004	89.2253554098	0.04220583475806
188756688020004	2040.2453490177	0.026606079762146
188756694020004	1312.8580072063	0.019554944641876
188756705020004	563.8075235601	0.012589078818123
188756707020004	59.4835702732	0.047506265384715
188756710020004	1418.2406492197	0.02232130107468
188756756020004	208.1924959562	0.04865772514086
188756774020004	919.422551164	0.009187993028259
188756786020004	118.9671405464	0.03325425909606
188756795020004	1053.2605842787	0.011914004111476
188756799020004	631.3697371351	0.033973192051414
188756809020004	571.8861668619	0.023160240651888
188756815020004	801.7418046529	0.032442318914606
188756831020004	765.2077702498	0.062822419133334
188756837020004	675.98241484	0.02996605103472
188756907020004	1587.3263227022	0.010136983513106
188756914020004	289.3392080642	0.025552043551486
188756915020004	1128.9014411555	0.02624064530558
188756917020004	750.3368776815	0.029222578902204
188756935020004	653.0328789699	0.013236141066808
188756936020004	1403.3697566514	0.0310351926375
188756953020004	1275.0375787679	0.011742782272464
188757017020004	1112.7441545519	0.023159900338583
188757044020004	14.8708925683	0.01885404511602
188757053020004	978.9061214372	0.023712679151449
188757059020004	1351.96482968	0.0182023769194
188757063020004	824.691340523	0.059069488818442
188757085020004	282.5469587977	0.049612441353471
188757086020004	2157.9260955288	0.014720973290802
188757101020004	1241.0763324354	0.027093312018349
188757108020004	3143.6244662325	0.008728680339584
188757111020004	667.9037715382	0.0122748370967
188757114020004	297.417851366	0.041971151467827
188757121020004	386.6432067758	0.092100605293198
188757125020004	252.8051736611	0.095801332489391
188757130020004	993.7770140055	0.008511125307102
188757131020004	1833.3392470968	0.020786605607512
188757147020004	780.0786628181	0.020471500850503
188757165020004	5315.1350602943	0.005817211092181
188757167020004	2262.0223435069	0.010710283957239
188757168020004	2084.8580267226	0.017483150744753
188757171020004	267.6760662294	0.13647915679515
188757176020004	793.6631613511	0.008704319354797
188757199020004	89.2253554098	0.05148169391574
188757225020004	452.9190263155	0.02812008898217
188757226020004	823.4049464877	0.015780256352603
188757228020004	104.0962479781	0.027211583600666
188757231020004	579.9648101637	0.040640803111842
188757297020004	4050.7489128988	0.010306251307251
188757298020004	3001.707789816	0.003716986955699
188757311020004	578.6784161284	0.015601879971342
188757321020004	1809.1033171914	0.008136409712424
188757338020004	638.1619864016	0.017643560556517
188757353020004	1039.6760857457	0.030091048606876
188757553020004	282.5469587977	0.057742196588507
188757589020004	1557.5845375656	0.013745068932483
188757595020004	3454.6268161315	0.007186394822436
188757771020004	788.1573061199	0.037002066170838
188757787020004	505.6103473222	0.02964660520662
188757819020004	1077.4965141841	0.034785953464863
188757820020004	3602.0493477792	0.005471869777889
188757821020004	765.2077702498	0.036124142427955
188757837020004	319.0809932008	0.018058909389293
188757860020004	3710.0047778632	0.011049334814637
188757871020004	2620.2101591814	0.024795275867064
188757876020004	1216.84040253	0.0232890383354
188757877020004	2909.5493672456	0.014552885450406
188757882020004	869.3040182279	0.035598338809261
188757892020004	1439.9037910545	0.026303947864258
188757896020004	237.9342810928	0.047615521054646
188757915020004	452.9190263155	0.017906215982616
188757931020004	2402.6526258881	0.011944639210717
188758003020004	312.2887439343	0.058779520262717
188758006020004	951.7371243712	0.050041867805648
188758013020004	2541.996514234	0.005195299298427
188758036020004	1491.3087180259	0.026846304480213
188758050020004	2114.5998118592	0.020720663460431
188758053020004	289.3392080642	0.019223611489398
188758094020004	780.0786628181	0.065284521831273
188758124020004	2425.6021617582	0.01438571797855
188758135020004	661.1115222717	0.05033788381564
188758141020004	869.3040182279	0.05122889670907
188758161020004	1062.6256216158	0.031768036505522
188758163020004	816.6126972212	0.022478666398386
188758168020004	1089.7946186818	0.006523290955603
188758189020004	327.1596365026	0.113558414438561
188758194020004	654.3192730052	0.047076497626946
188758200020004	907.1244466663	0.05020612899408
188758205020004	1364.2629341777	0.005493850155913
188758209020004	2431.1080169894	0.008028557085705
188758210020004	2927.3533269745	0.006348443828893
188758216020004	1038.3896917104	0.008130128150159
188758236020004	2575.5974814765	0.027357151448499
188758242020004	1047.7547290475	0.042761632351486
188758248020004	765.2077702498	0.063284367738312
188758252020004	823.4049464877	0.00999805598801
188758253020004	542.1443817253	0.044534921746568
188758256020004	631.3697371351	0.044771147691151
188758266020004	1779.3615320548	0.007355541572405
188758272020004	5090.7852777345	0.003060495884103
188758287020004	808.5340539194	0.022412046312479
188758297020004	1736.0352483852	0.021371424617983
188758302020004	342.0305290709	0.091323034951563
188758305020004	431.2558844807	0.065690645862768
188758309020004	698.9319507101	0.027179872937786
188758331020004	59.4835702732	0.05439095600589
188758338020004	59.4835702732	0.0719250659559
188758354020004	897.7594093292	0.02036464493459
188758399020004	993.7770140055	0.013395491270958
188758450020004	2529.6984097363	0.011733128811365
188758459020004	229.855637791	0.022732246578042
188758482020004	312.2887439343	0.062368112845491
188757927020004	720.5950925449	0.047180369572705
188758237020004	252.8051736611	0.082587078095114
188758901020004	565.0939175954	0.039249236878039
188758909020004	1365.549328213	0.020769771870175
188758919020004	579.9648101637	0.045873252432762
188758947020004	980.1925154725	0.034496177248306
188758951020004	2909.5493672456	0.022683309948617
188758986020004	178.4507108196	0.035000238594285
188759012020004	1365.549328213	0.049910881895222
188759050020004	5901.8921197245	0.009030738413841
188759146020004	1411.4483999532	0.037943179402304
188759172020004	1306.0657579398	0.019147436983534
188759174020004	386.6432067758	0.096854554568208
188759187020004	824.691340523	0.037172458558326
188759192020004	342.0305290709	0.04189337409816
188759262020004	1430.5387537174	0.00780837959348
188759282020004	208.1924959562	0.091453736558469
188759290020004	1801.0246738896	0.007199119071878
188759316020004	2202.5387732337	0.012288133492639
188759320020004	14.8708925683	0.03490607815218
188759324020004	1100.4460500542	0.051596133488329
188759325020004	1654.8885362772	0.014704191547086
188759334020004	297.417851366	0.044385036738795
188759345020004	208.1924959562	0.062372455928023
188759349020004	1254.6608309684	0.024771833135866
188759356020004	327.1596365026	0.067608272234643
188759363020004	363.6936709057	0.026852490538748
188759367020004	1388.4988640831	0.023043417942128
188759368020004	1447.9824343563	0.024914643938701
188759383020004	459.711275582	0.007739917464419
188759386020004	542.1443817253	0.031044828256346
188759388020004	8335.9332038745	0.002277078171228
188759391020004	512.4025965887	0.069776050823523
188759393020004	1247.8685817019	0.038829183783227
188759398020004	452.9190263155	0.024234316903402
188759401020004	89.2253554098	0.04792808727558
188759407020004	252.8051736611	0.023285522150735
188759408020004	2106.5211685574	0.014729520707112
188759420020004	586.7570594302	0.023190563922844
188759422020004	1552.0786823344	0.030388413188735
188759426020004	758.4155209833	0.038274890888552
188759437020004	208.1924959562	0.041583205620707
188759439020004	742.2582343797	0.015966927333103
188759447020004	563.8075235601	0.013755555254568
188759449020004	3284.2547486137	0.006794566350134
188759450020004	1372.3415774795	0.020008721283923
188759451020004	1869.8732814999	0.024556996237787
188759452020004	1861.7946381981	0.013838590553716
188759476020004	6572.7289584233	0.002028998936125
188759478020004	1165.4354755586	0.027071220024711
188759496020004	601.6279519985	0.027077807704819
188759497020004	504.3239532869	0.015785146923455
188759499020004	868.0176241926	0.014699322337722
188759504020004	638.1619864016	0.015301160139952
188759540020004	669.1901655735	0.034865317518348
188759557020004	727.3873418114	0.016394553104938
188759584020004	1032.8838364792	0.018391620879214
188759585020004	765.2077702498	0.027864610385914
188759596020004	565.0939175954	0.029233383762084
188759611020004	304.2101006325	0.024502738606168
188759812020004	862.5117689614	0.041711051992696
188759814020004	1381.7066148166	0.033719970784639
188758898020004	312.2887439343	0.035032510110317
188759267020004	615.2124505315	0.006598012797289
188759456020004	342.0305290709	0.036887467934888
188760045020004	1084.2887634506	0.017859318040082
188760068020004	2894.6784746773	0.020285319132858
188760138020004	104.0962479781	0.022052001553329
188760169020004	1092.3674067524	0.026320272315376
188760173020004	252.8051736611	0.059647001322589
188760175020004	267.6760662294	0.04739437068894
188760196020004	1964.6044921409	0.013606966255073
188760208020004	371.7723142075	0.071624495690842
188760260020004	44.6126777049	0.0477051423723
188760280020004	1224.9190458318	0.030407694190651
188760313020004	475.8685621856	0.089752582799218
188760321020004	3063.7641481598	0.011910636593169
188760332020004	765.2077702498	0.025668229793685
188760371020004	654.3192730052	0.037870807767337
188760392020004	808.5340539194	0.012170433548609
188760428020004	1119.5364038184	0.007981151859023
188760440020004	3757.5505227287	0.0053034606783
188760443020004	993.7770140055	0.018588606790029
188760445020004	327.1596365026	0.055667131325182
188760450020004	2276.8932360752	0.015125780303447
188760463020004	801.7418046529	0.039376852761099
188760477020004	1395.2911133496	0.016790514100238
188760478020004	600.3415579632	0.014169916504487
188760488020004	460.9976696173	0.044335961073685
188760489020004	3936.0012335483	0.006567804826709
188760494020004	3123.247718433	0.013740077617694
188760507020004	504.3239532869	0.009360439588798
188760508020004	297.417851366	0.083573177112837
188760511020004	713.8028432784	0.051121308546518
188760525020004	2713.6549757871	0.007135683696445
188760528020004	1216.84040253	0.018683673439951
188760539020004	1691.4225706803	0.019358104034334
188760544020004	163.5798182513	0.060414844379122
188760547020004	1045.1819409769	0.006885125299931
188760549020004	765.2077702498	0.041594685517542
188760550020004	742.2582343797	0.026109324962977
188760561020004	416.3849919124	0.040364066161781
188760563020004	237.9342810928	0.090161895707584
188760564020004	1845.6373515945	0.009479692227269
188760582020004	1329.0152938099	0.027633028375401
188760589020004	1249.1549757372	0.034884362739523
188760590020004	74.3544628415	0.102334750763292
188760601020004	728.6737358467	0.028149586020727
188760602020004	1705.0070692133	0.005503421744042
188760604020004	1411.4483999532	0.02859810482094
188760607020004	1445.4096462857	0.00805316972465
188760616020004	14.8708925683	0.04382387428338
188760624020004	74.3544628415	0.040411803877272
188760634020004	1170.9413307898	0.006711838376505
188760658020004	1691.4225706803	0.010856484119744
188760676020004	2403.9390199234	0.019331655903687
188760700020004	1130.1878351908	0.0403834290714
188760707020004	214.9847452227	0.003141701250093
188760738020004	1594.1185719687	0.005874493386507
188760744020004	4329.4366895906	0.011889927025732
188760782020004	423.1772411789	0.021847265726263
188761200020004	1682.0575333432	0.0023217608004
188761222020004	1136.9800844573	0.033891749134331
188761238020004	550.2230250271	0.05375108496131
188761241020004	600.3415579632	0.007449729316379
188761281020004	304.2101006325	0.053846221196195
188761290020004	2470.2148394631	0.0170842695106
188761312020004	667.9037715382	0.040679504327931
188761314020004	1292.4812594068	0.029089667526791
188761346020004	970.8274781354	0.003379403285089
188761351020004	429.9694904454	0.004093670324334
188761355020004	148.708925683	0.032098492449738
188761361020004	408.3063486106	0.019073904257044
188761366020004	274.4683154959	0.010705367581806
188761373020004	74.3544628415	0.080565194343924
188761374020004	415.0985978771	0.012457762712864
188761439020004	698.9319507101	0.057788224509087
188761442020004	1185.8122233581	0.004960965468334
188761446020004	1721.1643558169	0.013548099252217
188761448020004	2143.0552029605	0.010272307094185
188761466020004	237.9342810928	0.060985881589421
188761476020004	44.6126777049	0.065278943271
188761478020004	1337.0939371117	0.028835747767993
188761480020004	438.0481337472	0.05272918403512
188761521020004	267.6760662294	0.07184962500378
188761580020004	579.9648101637	0.062232159514112
188761607020004	342.0305290709	0.023791657880066
188761610020004	208.1924959562	0.064851994129924
188761614020004	892.253554098	0.026670544094313
188761622020004	1170.9413307898	0.0072833149571
188761630020004	3595.2570985127	0.007303976020744
188761635020004	1150.5645829903	0.026916503934348
188761636020004	571.8861668619	0.021735604623493
188761644020004	563.8075235601	0.009467463660295
188761646020004	1055.8333723493	0.066082967469246
188761647020004	416.3849919124	0.102762942508536
188761651020004	1438.6173970192	0.007936940218602
188761653020004	705.7241999766	0.048548064704747
188761656020004	555.7288802583	0.00084448827
188761689020004	297.417851366	0.040311225324315
188761691020004	2564.9460501041	0.009557033516416
188761698020004	59.4835702732	0.028710489959325
188761701020004	899.0458033645	0.041272241396761
188761704020004	1587.3263227022	0.010301966156844
188761716020004	200.1138526544	0.006763883284708
188761718020004	1054.546978314	0.021608583475784
188761748020004	846.3544823578	0.028068100312118
188761767020004	178.4507108196	0.06533721296163
188761785020004	185.2429600861	0.00693662664978
188761794020004	1485.8028627947	0.033125163117482
188761797020004	785.5845180493	0.00414976184077
188761798020004	2882.7406492696	0.004604491292848
188761822020004	89.2253554098	0.01989107671158
188761837020004	4639.1526454543	0.004785643614014
188761841020004	659.8251282364	0.0202316631009
188761846020004	1602.1972152705	0.012288253037668
188761863020004	327.1596365026	0.034267414705077
188762106020004	578.6784161284	0.015193676480932
